# Supplementary material for: Dimorpholinium tetra­chlorido­cobaltate(II)
Source: Acta Crystallogr Sect E Struct Rep Online. 2012 Aug 23;68(Pt 9):m1198. doi: 10.1107/S1600536812035830 (PMC3435614; doi:10.1107/S1600536812035830)
Supplement: Supplementary file 2 [file e-68-m1198-Isup2.hkl]

# 
# h,k,l, Fc-squared, Fo-squared, sigma(Fo-squared) and status flag 
# 
data_I
_shelx_title ' 11 in P2(1)/c' 
_shelx_refln_list_code          4 
_shelx_F_calc_maximum      188.90 
_exptl_crystal_F_000       772.00 
_reflns_d_resolution_high  0.8108 
 
loop_ 
 _symmetry_equiv_pos_as_xyz 
 'x, y, z' 
 '-x, y+1/2, -z+1/2' 
 '-x, -y, -z' 
 'x, -y-1/2, z-1/2' 
 
_cell_length_a     6.5952 
_cell_length_b    13.6965 
_cell_length_c    17.0387 
_cell_angle_alpha  90.000 
_cell_angle_beta   92.930 
_cell_angle_gamma  90.000 
 
_shelx_F_squared_multiplier     1.000 
 
loop_ 
 _refln_index_h 
 _refln_index_k 
 _refln_index_l 
 _refln_F_squared_calc 
 _refln_F_squared_meas 
 _refln_F_squared_sigma 
 _refln_observed_status 
   1   0   0      174.29      213.69      6.55 o 
   2   0   0    35681.77    27460.10    502.65 o 
   3   0   0     8977.31     8905.79    105.43 o 
   4   0   0      367.89      335.71     12.48 o 
   5   0   0       44.25       32.20      4.21 o 
   6   0   0     2128.27     2043.35     50.23 o 
   7   0   0     1546.21     1525.49     40.87 o 
   8   0   0      235.83      199.34     14.35 o 
   1   1   0     2807.74     2690.58     84.14 o 
   2   1   0     1826.41     1917.76     16.54 o 
   3   1   0     1944.46     1881.80     16.61 o 
   4   1   0      204.40      210.69      3.30 o 
   5   1   0     1041.27     1011.55     12.56 o 
   6   1   0     2163.25     2137.93     28.87 o 
   7   1   0       27.20       17.42      5.02 o 
   8   1   0      541.78      533.45     23.09 o 
   0   2   0    15291.39    14160.86    306.35 o 
   1   2   0    18758.84    16078.18    261.94 o 
   2   2   0     9154.01     8741.41     80.21 o 
   3   2   0     1282.40     1395.06     12.67 o 
   4   2   0      853.05      858.93      8.53 o 
   5   2   0       18.93       23.01      2.14 o 
   6   2   0     2183.78     2132.42     28.78 o 
   7   2   0      189.92      191.51      8.49 o 
   1   3   0     1811.39     1703.32     14.84 o 
   2   3   0     5033.86     5016.41     42.27 o 
   3   3   0     4271.42     4396.83     37.50 o 
   4   3   0        6.94       13.08      1.32 o 
   5   3   0      678.64      665.97     11.21 o 
   6   3   0      381.48      387.27      8.48 o 
   7   3   0      142.31      130.33     10.61 o 
   0   4   0      865.47      714.04      9.63 o 
   1   4   0     2270.17     2375.11     22.45 o 
   2   4   0       76.02       66.24      1.98 o 
   3   4   0      328.15      336.12      4.05 o 
   4   4   0      631.60      629.94      7.51 o 
   5   4   0        5.27        2.46      2.74 o 
   6   4   0      687.59      675.45     14.64 o 
   7   4   0       90.78      105.81     17.78 o 
   1   5   0     2028.45     2030.03     17.91 o 
   2   5   0     4350.32     4421.60     41.76 o 
   3   5   0     4419.65     4240.89     36.44 o 
   4   5   0     4518.76     4497.24     48.24 o 
   5   5   0     2876.98     2875.10     32.31 o 
   6   5   0     1484.89     1562.41     28.89 o 
   7   5   0      411.88      405.49      9.82 o 
   0   6   0     4527.10     4511.79     54.68 o 
   1   6   0     1703.23     1725.04     15.66 o 
   2   6   0     5355.33     5405.97     46.09 o 
   3   6   0       29.83       23.01      1.34 o 
   4   6   0      786.02      822.89     13.26 o 
   5   6   0      241.18      212.12      6.26 o 
   6   6   0       17.35       18.62      3.65 o 
   7   6   0      182.01      168.09      6.79 o 
   1   7   0      149.40      132.60      3.16 o 
   2   7   0    10464.59    10149.25     85.39 o 
   3   7   0     7420.68     7208.87     61.36 o 
   4   7   0     4725.74     4672.91     50.58 o 
   5   7   0     3614.18     3545.44     39.65 o 
   6   7   0      604.35      645.13     12.49 o 
   7   7   0      512.79      489.84     11.17 o 
   0   8   0       11.68        9.19      2.39 o 
   1   8   0     1642.87     1662.41     15.64 o 
   2   8   0      383.00      403.45      5.17 o 
   3   8   0      372.13      398.39      6.03 o 
   4   8   0      280.24      286.32      6.15 o 
   5   8   0        0.29        0.00      2.08 o 
   6   8   0       25.27       19.38      3.51 o 
   7   8   0       67.01       66.55      5.29 o 
   1   9   0      499.14      521.94      6.40 o 
   2   9   0     1461.94     1438.20     14.07 o 
   3   9   0      437.77      442.13      6.74 o 
   4   9   0      916.11      903.41     12.81 o 
   5   9   0      236.37      242.04      6.19 o 
   6   9   0        1.88        4.53      3.24 o 
   0  10   0       51.14       48.35      3.23 o 
   1  10   0     1099.70     1129.23     11.69 o 
   2  10   0      118.41      111.94      3.12 o 
   3  10   0       58.61       73.34      3.21 o 
   4  10   0      887.40      915.24     13.24 o 
   5  10   0        0.09        4.45      2.40 o 
   6  10   0       12.25       12.03      3.93 o 
   1  11   0       54.05       43.59      2.41 o 
   2  11   0     2315.68     2269.03     24.04 o 
   3  11   0        7.55        7.34      2.07 o 
   4  11   0     1051.92     1033.38     15.94 o 
   5  11   0       39.47       41.84      3.56 o 
   6  11   0        2.49        0.00      3.46 o 
   0  12   0     1406.95     1364.10     19.98 o 
   1  12   0     3027.27     3005.25     27.78 o 
   2  12   0     1628.70     1591.53     18.08 o 
   3  12   0      621.43      665.12      9.73 o 
   4  12   0      505.08      509.72      9.91 o 
   5  12   0        1.24        0.00      2.71 o 
   1  13   0      124.07      121.18      4.06 o 
   2  13   0      964.68      955.51     12.46 o 
   3  13   0      311.95      325.97      7.53 o 
   4  13   0      635.03      633.56     11.31 o 
   5  13   0      446.95      407.92      9.14 o 
   0  14   0      285.49      292.81      7.84 o 
   1  14   0     1340.90     1307.54     15.92 o 
   2  14   0       42.67       47.97      3.49 o 
   3  14   0      153.11      164.40      7.61 o 
   4  14   0      156.00      156.87      6.32 o 
   1  15   0       41.50       39.22      3.09 o 
   2  15   0       37.62       33.61      3.05 o 
   3  15   0       74.63       76.92      4.64 o 
   0  16   0        1.34        2.96      3.31 o 
   1  16   0       60.85       61.74      4.37 o 
   2  16   0        2.17        4.17      2.42 o 
  -8   1   1       37.53       24.57      8.58 o 
  -7   1   1       93.67       82.62      6.40 o 
  -6   1   1        8.44       13.11      5.52 o 
  -5   1   1      164.26      189.89      4.61 o 
  -4   1   1      793.05      781.50      7.89 o 
  -3   1   1      144.06      137.21      2.22 o 
  -2   1   1     3055.41     3208.52     27.25 o 
  -1   1   1      994.19     1012.20     10.82 o 
   0   1   1        6.94        0.00      0.23 o 
   1   1   1     1372.08     1311.97     51.37 o 
   2   1   1     1530.30     1635.49     14.22 o 
   3   1   1      466.75      478.34      4.97 o 
   4   1   1      322.70      314.95      4.43 o 
   5   1   1      351.83      355.13      6.04 o 
   6   1   1       49.29       48.01      3.67 o 
   7   1   1        0.99        0.00      3.97 o 
  -7   2   1       19.56       17.55      4.52 o 
  -6   2   1       12.36       10.22      2.89 o 
  -5   2   1      403.15      386.50      7.21 o 
  -4   2   1       28.45       29.14      1.44 o 
  -3   2   1      613.29      647.81      6.49 o 
  -2   2   1     2385.37     2422.83     20.81 o 
  -1   2   1      121.31      133.54      2.44 o 
   0   2   1      586.00      631.75      8.26 o 
   1   2   1       77.52       79.21      2.00 o 
   2   2   1     3622.61     3759.24     31.86 o 
   3   2   1      185.47      163.62      2.56 o 
   4   2   1     4452.64     4450.24     41.65 o 
   5   2   1      617.44      662.53      9.18 o 
   6   2   1      972.54      950.88     15.15 o 
   7   2   1       84.21       94.41      7.15 o 
  -7   3   1      224.68      213.52      9.04 o 
  -6   3   1      323.66      289.99      9.77 o 
  -5   3   1       68.44       78.09      3.27 o 
  -4   3   1      356.34      318.12      4.12 o 
  -3   3   1       15.24       27.77      2.00 o 
  -2   3   1      672.19      720.73      8.97 o 
  -1   3   1    10815.57     9878.29    108.24 o 
   0   3   1      223.42      141.90      3.15 o 
   1   3   1      176.76      195.73      2.49 o 
   2   3   1    24805.48    21607.31    345.26 o 
   3   3   1        2.20        0.00      0.74 o 
   4   3   1     1437.99     1460.61     14.95 o 
   5   3   1      118.02      128.02      4.96 o 
   6   3   1      325.18      317.77      7.79 o 
   7   3   1        1.03        1.71      3.05 o 
  -7   4   1       29.21       27.51      7.64 o 
  -6   4   1     1271.06     1254.74     19.64 o 
  -5   4   1      146.99      144.53      4.99 o 
  -4   4   1      876.61      861.25     11.28 o 
  -3   4   1      309.97      324.02      4.27 o 
  -2   4   1     2188.80     2235.41     19.51 o 
  -1   4   1     3077.93     3098.50     26.52 o 
   0   4   1    35177.30    28628.48   1009.00 o 
   1   4   1      472.08      517.38      5.29 o 
   2   4   1      868.92      869.39      8.33 o 
   3   4   1     3015.78     3097.08     26.88 o 
   4   4   1     1251.78     1293.37     13.55 o 
   5   4   1       34.88       37.66      3.58 o 
   6   4   1      350.85      348.45      8.07 o 
   7   4   1      358.67      365.76      9.30 o 
  -7   5   1        1.65        0.00      3.26 o 
  -6   5   1      204.96      213.41      6.69 o 
  -5   5   1      519.90      537.75      8.69 o 
  -4   5   1      102.33      100.84      3.02 o 
  -3   5   1     2316.33     2271.61     20.21 o 
  -2   5   1       49.36       55.53      2.28 o 
  -1   5   1     1221.85     1342.69     12.26 o 
   0   5   1     4206.74     4206.54     35.85 o 
   1   5   1     3045.08     3105.98     29.68 o 
   2   5   1     2139.37     2003.92     17.85 o 
   3   5   1      697.54      800.19      8.09 o 
   4   5   1       60.47       60.66      2.82 o 
   5   5   1       56.21       55.09      3.14 o 
   6   5   1      727.74      742.12     13.15 o 
   7   5   1      303.41      271.25     10.21 o 
  -7   6   1       43.96       34.05      4.45 o 
  -6   6   1     1395.44     1383.24     20.90 o 
  -5   6   1      297.79      309.90      6.44 o 
  -4   6   1     1196.13     1205.02     15.15 o 
  -3   6   1      447.07      439.05      5.15 o 
  -2   6   1     2028.53     2105.95     18.87 o 
  -1   6   1       72.76       72.25      2.84 o 
   0   6   1     6344.85     6300.45     53.34 o 
   1   6   1     1988.40     2043.94     18.29 o 
   2   6   1     5037.69     5075.22     43.41 o 
   3   6   1       63.04       42.49      3.19 o 
   4   6   1       37.24       36.25      2.58 o 
   5   6   1        5.84        0.20      2.19 o 
   6   6   1       51.91       61.22      5.94 o 
   7   6   1       79.60       75.62      5.28 o 
  -7   7   1        0.26        0.00      3.59 o 
  -6   7   1      112.26      115.14      5.63 o 
  -5   7   1       30.06       37.21      3.10 o 
  -4   7   1      958.38      992.59     13.32 o 
  -3   7   1      303.21      347.72      5.45 o 
  -2   7   1     5379.19     5431.06     46.49 o 
  -1   7   1      126.42      118.12      2.45 o 
   0   7   1      209.68      211.27      3.23 o 
   1   7   1     1516.24     1467.90     13.80 o 
   2   7   1      396.98      388.47      4.93 o 
   3   7   1       56.71       68.02      3.25 o 
   4   7   1       63.73       58.60      3.80 o 
   5   7   1       53.73       55.53      3.93 o 
   6   7   1      405.68      453.59     11.10 o 
   7   7   1        0.63        1.26      3.11 o 
  -7   8   1        8.93        9.21      3.61 o 
  -6   8   1      370.01      376.37      9.38 o 
  -5   8   1      102.17      107.54      4.38 o 
  -4   8   1     1149.27     1170.95     15.43 o 
  -3   8   1      127.89      131.14      3.98 o 
  -2   8   1      817.14      876.44      9.15 o 
  -1   8   1       22.19       24.01      2.44 o 
   0   8   1      377.79      386.22      4.96 o 
   1   8   1       18.82       17.98      1.56 o 
   2   8   1       23.69       29.20      1.68 o 
   3   8   1       24.16       27.39      3.51 o 
   4   8   1       23.83       30.13      2.97 o 
   5   8   1       21.55       15.60      3.33 o 
   6   8   1       66.11       61.76      4.85 o 
   7   8   1        0.69        0.61      3.75 o 
  -6   9   1       35.68       30.05      4.01 o 
  -5   9   1       56.17       70.16      3.98 o 
  -4   9   1      143.88      143.88      5.12 o 
  -3   9   1      618.63      588.55      8.16 o 
  -2   9   1       16.46       17.86      1.65 o 
  -1   9   1     1166.05     1182.53     12.25 o 
   0   9   1      270.45      266.79      4.20 o 
   1   9   1      726.77      703.70      7.92 o 
   2   9   1       45.89       47.57      2.11 o 
   3   9   1      740.46      735.54      9.44 o 
   4   9   1       47.25       41.94      3.11 o 
   5   9   1      145.87      157.02      5.27 o 
   6   9   1       46.51       62.62      8.22 o 
  -6  10   1      219.61      235.94     17.30 o 
  -5  10   1      229.78      240.87      6.38 o 
  -4  10   1     1133.03     1157.27     15.82 o 
  -3  10   1        1.61        4.48      2.20 o 
  -2  10   1        5.36        3.35      1.84 o 
  -1  10   1       33.17       29.28      1.91 o 
   0  10   1      367.38      356.85      5.20 o 
   1  10   1     1475.35     1548.41     15.21 o 
   2  10   1     1403.15     1407.20     14.08 o 
   3  10   1      797.40      804.67     10.37 o 
   4  10   1      492.47      492.05      8.84 o 
   5  10   1      267.65      279.16      6.94 o 
   6  10   1       41.47       45.16      4.47 o 
  -6  11   1      128.44      133.01      6.58 o 
  -5  11   1      167.23      162.46      5.79 o 
  -4  11   1     1227.46     1195.35     16.44 o 
  -3  11   1     1654.37     1625.02     18.31 o 
  -2  11   1      680.36      703.97      9.64 o 
  -1  11   1     1560.62     1514.74     15.20 o 
   0  11   1       88.50       86.86      2.87 o 
   1  11   1      499.93      525.87      7.86 o 
   2  11   1      363.93      369.56      6.31 o 
   3  11   1      264.79      255.55      6.07 o 
   4  11   1       91.75      102.83      4.51 o 
   5  11   1      516.61      485.56      9.46 o 
   6  11   1      118.13      110.28      6.59 o 
  -5  12   1      314.56      323.63     15.53 o 
  -4  12   1       30.02       35.25      3.53 o 
  -3  12   1       33.22       29.95      2.69 o 
  -2  12   1        1.01        3.24      2.29 o 
  -1  12   1      503.84      503.99      6.97 o 
   0  12   1      411.09      405.15      6.10 o 
   1  12   1      481.32      507.25      7.02 o 
   2  12   1     1490.21     1440.03     16.63 o 
   3  12   1      151.99      166.81      5.37 o 
   4  12   1      597.02      601.27     10.51 o 
   5  12   1      115.73      109.87      5.12 o 
  -5  13   1       16.82       11.86      3.18 o 
  -4  13   1      218.74      217.93      6.51 o 
  -3  13   1      329.24      312.70      6.46 o 
  -2  13   1      566.08      550.03      8.66 o 
  -1  13   1     1169.14     1146.01     14.12 o 
   0  13   1        5.89        7.72      2.24 o 
   1  13   1      458.38      441.02      6.63 o 
   2  13   1      234.02      240.76      5.49 o 
   3  13   1       44.69       51.29      4.10 o 
   4  13   1      100.40      103.22      5.03 o 
   5  13   1      214.23      202.20      7.91 o 
  -4  14   1      217.39      224.69      7.01 o 
  -3  14   1       65.92       68.71      4.19 o 
  -2  14   1        2.12        0.00      2.19 o 
  -1  14   1      303.04      289.88      6.22 o 
   0  14   1      217.36      217.07      4.82 o 
   1  14   1        2.51        2.10      2.17 o 
   2  14   1        2.08        1.97      2.09 o 
   3  14   1      165.49      160.09      5.81 o 
   4  14   1       25.60       32.87      3.66 o 
  -3  15   1        4.64        7.33      2.76 o 
  -2  15   1      617.14      613.49      9.89 o 
  -1  15   1       30.89       27.04      2.86 o 
   0  15   1      136.68      134.78      5.89 o 
   1  15   1      157.50      155.88      4.88 o 
   2  15   1       17.02       20.76      2.71 o 
   3  15   1        7.93        9.44      3.74 o 
  -2  16   1       27.50       24.65      2.99 o 
  -1  16   1      140.41      142.20      5.05 o 
   0  16   1       14.47       12.82      2.83 o 
   1  16   1      150.77      151.70      5.07 o 
   2  16   1       31.33       28.29      3.95 o 
  -8   0   2       42.46       34.63      8.11 o 
  -7   0   2      529.45      522.54     19.65 o 
  -6   0   2     3809.40     3734.80     84.23 o 
  -5   0   2     2110.79     2145.79     33.58 o 
  -4   0   2    10278.04     9989.53    177.35 o 
  -3   0   2    12573.26    11924.65    141.77 o 
  -2   0   2      218.13      191.53      3.57 o 
  -1   0   2      246.02      204.28      6.68 o 
   1   0   2     7855.63     7281.96    244.45 o 
   2   0   2     2523.21     2463.51     29.80 o 
   3   0   2    13975.36    12796.33    167.43 o 
   4   0   2      177.96      166.33      5.10 o 
   5   0   2     1608.65     1628.63     26.69 o 
   6   0   2      139.83      137.45      6.30 o 
   7   0   2        0.11        0.00      5.62 o 
  -8   1   2        3.33        0.48      4.79 o 
  -7   1   2        1.19        2.15      4.35 o 
  -6   1   2       37.65       35.14      5.06 o 
  -5   1   2     1770.51     1749.49     20.25 o 
  -4   1   2      241.52      229.86      3.32 o 
  -3   1   2     8828.71     8685.99     80.46 o 
  -2   1   2     8333.56     8022.37     74.22 o 
  -1   1   2    20533.52    18007.04    286.56 o 
   0   1   2     9637.76     8673.20    387.42 o 
   1   1   2    18565.16    15662.12    180.38 o 
   2   1   2    14123.46    12847.08    117.25 o 
   3   1   2     1824.99     1851.29     17.96 o 
   4   1   2      844.93      831.13     11.89 o 
   5   1   2        4.03        6.73      1.81 o 
   6   1   2     3845.66     3615.22     42.07 o 
   7   1   2      935.88      914.11     19.96 o 
  -7   2   2       78.44       62.42      9.36 o 
  -6   2   2     1680.54     1680.89     23.48 o 
  -5   2   2     1905.23     1932.43     22.29 o 
  -4   2   2     2456.16     2458.03     24.11 o 
  -3   2   2     3407.53     3264.57     28.13 o 
  -2   2   2       64.97       68.59      1.45 o 
  -1   2   2      262.29      214.72      3.16 o 
   0   2   2       34.83       87.32      2.11 o 
   1   2   2    15590.38    13761.57    203.90 o 
   2   2   2     1785.51     1805.79     15.75 o 
   3   2   2     2986.29     2951.82     27.85 o 
   4   2   2      263.56      298.90      4.35 o 
   5   2   2        3.37        6.81      1.89 o 
   6   2   2      385.23      347.77     13.37 o 
   7   2   2      218.67      210.13      7.46 o 
  -7   3   2      140.42      133.23      8.05 o 
  -6   3   2      126.09      112.09     11.79 o 
  -5   3   2       34.30       36.11      4.95 o 
  -4   3   2       11.23       13.08      1.21 o 
  -3   3   2      463.89      463.12      5.06 o 
  -2   3   2      495.37      487.38      5.74 o 
  -1   3   2     6648.53     6791.36     56.99 o 
   0   3   2    24259.94    19667.37    782.78 o 
   1   3   2     2292.06     2613.30     22.39 o 
   2   3   2     1685.66     1789.29     15.74 o 
   3   3   2       44.96       49.02      1.37 o 
   4   3   2       28.89       31.72      1.71 o 
   5   3   2      182.96      171.27      4.34 o 
   6   3   2      331.92      357.03      8.23 o 
   7   3   2      576.82      557.80     11.55 o 
  -7   4   2      257.03      230.26      9.73 o 
  -6   4   2     1037.87     1038.91     16.44 o 
  -5   4   2     1328.54     1328.75     16.56 o 
  -4   4   2     1108.97     1148.92     12.67 o 
  -3   4   2      832.22      867.24      8.50 o 
  -2   4   2       20.33       22.82      1.23 o 
  -1   4   2      617.48      638.53      6.26 o 
   0   4   2    12938.35    12109.35    246.02 o 
   1   4   2     2650.85     2645.63     22.86 o 
   2   4   2     4026.12     4043.19     34.51 o 
   3   4   2     5639.94     5552.01     47.20 o 
   4   4   2      668.12      652.15      7.83 o 
   5   4   2      668.19      659.65     11.34 o 
   6   4   2       49.73       48.11      5.72 o 
   7   4   2       32.59       41.78      4.13 o 
  -7   5   2       80.73       78.54      5.06 o 
  -6   5   2      116.73      120.04      5.62 o 
  -5   5   2       13.21       20.99      2.57 o 
  -4   5   2      125.40      132.13      4.38 o 
  -3   5   2       37.52       30.35      1.16 o 
  -2   5   2     4064.68     4162.22     35.60 o 
  -1   5   2     3147.87     3200.49     27.60 o 
   0   5   2      986.04      926.94      9.96 o 
   1   5   2     6559.08     6461.85     59.63 o 
   2   5   2       81.39       67.49      1.81 o 
   3   5   2     2281.82     2425.88     21.58 o 
   4   5   2       14.57       22.87      1.92 o 
   5   5   2       43.52       52.74      3.98 o 
   6   5   2      335.80      328.56      8.07 o 
   7   5   2       55.81       53.26      6.16 o 
  -7   6   2      705.99      730.11     14.01 o 
  -6   6   2     1674.85     1689.64     24.55 o 
  -5   6   2     3116.51     3102.60     34.97 o 
  -4   6   2     1996.41     2006.99     20.87 o 
  -3   6   2     2745.90     2890.97     28.56 o 
  -2   6   2      142.11      120.41      2.33 o 
  -1   6   2       90.81       85.96      2.04 o 
   0   6   2     1590.53     1663.22     15.11 o 
   1   6   2    14540.20    13707.37    152.50 o 
   2   6   2     6630.52     6295.32     53.47 o 
   3   6   2     8981.69     8918.60     75.21 o 
   4   6   2     6787.39     6475.30     60.38 o 
   5   6   2     2950.01     2895.92     37.70 o 
   6   6   2      458.94      488.78     10.30 o 
   7   6   2      427.65      418.94     10.03 o 
  -7   7   2       54.08       54.66      4.97 o 
  -6   7   2      365.55      350.00     15.23 o 
  -5   7   2       40.79       50.08      3.69 o 
  -4   7   2     2044.20     2091.29     21.91 o 
  -3   7   2      886.94      938.70     10.96 o 
  -2   7   2     2745.18     2648.64     23.56 o 
  -1   7   2     9717.09     9421.60     79.38 o 
   0   7   2     3193.60     3216.65     28.18 o 
   1   7   2     6803.37     6682.69     56.80 o 
   2   7   2      118.88      115.14      2.54 o 
   3   7   2      495.89      506.60      6.01 o 
   4   7   2        0.15        1.61      2.00 o 
   5   7   2      187.50      182.68      5.08 o 
   6   7   2      105.79      107.40      5.35 o 
   7   7   2      213.12      193.75      9.33 o 
  -7   8   2      400.55      416.87     10.41 o 
  -6   8   2       73.51       84.79      5.25 o 
  -5   8   2      938.48      939.39     13.40 o 
  -4   8   2      823.56      821.08     14.23 o 
  -3   8   2       34.69       40.41      2.37 o 
  -2   8   2     2709.67     2744.78     24.64 o 
  -1   8   2      588.93      596.03      6.76 o 
   0   8   2        0.96        1.92      1.18 o 
   1   8   2      793.00      823.61      8.71 o 
   2   8   2     3604.93     3687.31     32.46 o 
   3   8   2      405.07      424.00      6.09 o 
   4   8   2     3665.43     3612.47     40.07 o 
   5   8   2      788.19      787.37     13.85 o 
   6   8   2      122.32      137.92     15.44 o 
   7   8   2      109.77       93.77      7.33 o 
  -6   9   2        1.60        2.62      3.11 o 
  -5   9   2        4.22        4.21      2.70 o 
  -4   9   2      983.60      940.50     13.25 o 
  -3   9   2      332.21      321.35      5.63 o 
  -2   9   2     2696.10     2656.58     26.98 o 
  -1   9   2     2306.98     2372.79     21.72 o 
   0   9   2      100.71      108.96      2.75 o 
   1   9   2      247.00      221.54      3.79 o 
   2   9   2        8.98        7.71      2.71 o 
   3   9   2      664.86      680.93     10.60 o 
   4   9   2       13.44       22.25      3.95 o 
   5   9   2     1272.03     1198.79     16.32 o 
   6   9   2        2.97        2.99      3.94 o 
  -6  10   2      164.20      153.62      7.32 o 
  -5  10   2      194.21      178.27      5.72 o 
  -4  10   2       82.26       65.26      3.69 o 
  -3  10   2        5.94        7.24      2.30 o 
  -2  10   2     1006.07     1006.13     12.20 o 
  -1  10   2      217.83      224.08      4.06 o 
   0  10   2      942.11      928.29     10.00 o 
   1  10   2      327.73      348.52      5.17 o 
   2  10   2      233.67      256.06      4.48 o 
   3  10   2      149.88      142.41      5.27 o 
   4  10   2      588.14      655.49     10.59 o 
   5  10   2       21.14       24.63      3.00 o 
   6  10   2       20.52       31.42      5.05 o 
  -6  11   2       10.85       11.34      3.25 o 
  -5  11   2       31.73       23.83      3.26 o 
  -4  11   2     1517.05     1498.34     26.88 o 
  -3  11   2     1681.59     1713.54     19.18 o 
  -2  11   2     3355.12     3348.86     33.93 o 
  -1  11   2     3107.45     3057.25     27.91 o 
   0  11   2      903.50      892.08     10.00 o 
   1  11   2     1879.82     1854.64     18.03 o 
   2  11   2      230.68      244.68      4.58 o 
   3  11   2      132.69      122.88      4.44 o 
   4  11   2       97.16       95.37      4.51 o 
   5  11   2      759.50      757.65     12.33 o 
   6  11   2       22.94       17.16      8.73 o 
  -5  12   2      140.51      156.41      7.11 o 
  -4  12   2      429.52      426.18     10.72 o 
  -3  12   2       91.87       73.26      3.46 o 
  -2  12   2      299.68      282.46      5.82 o 
  -1  12   2      525.73      535.90      8.19 o 
   0  12   2       58.62       61.42      3.18 o 
   1  12   2        3.07        2.28      2.46 o 
   2  12   2      247.29      246.72      5.78 o 
   3  12   2      359.38      398.56      8.07 o 
   4  12   2      680.59      731.77     11.96 o 
   5  12   2      364.31      383.38      8.53 o 
  -5  13   2       10.01        8.11      4.30 o 
  -4  13   2      591.94      609.83     10.99 o 
  -3  13   2     1426.82     1432.37     17.14 o 
  -2  13   2     2716.29     2710.12     29.27 o 
  -1  13   2     3199.45     3208.48     33.15 o 
   0  13   2     1844.08     1804.93     25.32 o 
   1  13   2     1092.17     1070.41     11.98 o 
   2  13   2      262.75      244.83      5.40 o 
   3  13   2        6.27        1.80      2.95 o 
   4  13   2      104.85      108.27      4.98 o 
   5  13   2      324.30      324.88     15.60 o 
  -4  14   2      117.39      109.52      5.33 o 
  -3  14   2      192.31      184.51      5.43 o 
  -2  14   2      135.85      127.65      4.81 o 
  -1  14   2       39.57       32.20      2.87 o 
   0  14   2       25.25       26.26      2.75 o 
   1  14   2       66.23       62.00      3.42 o 
   2  14   2      350.65      343.10      6.80 o 
   3  14   2      233.83      244.64      6.70 o 
   4  14   2      547.73      590.86     11.89 o 
  -3  15   2       58.78       50.33      4.00 o 
  -2  15   2       45.26       44.72      3.23 o 
  -1  15   2      103.23      106.61      4.78 o 
   0  15   2       14.87       16.43      2.51 o 
   1  15   2       19.60       23.02      2.75 o 
   2  15   2        5.82        3.03      2.27 o 
   3  15   2        4.73        3.52      2.88 o 
  -2  16   2      112.39       96.91      4.43 o 
  -1  16   2       10.74        9.78      2.46 o 
   0  16   2      283.85      284.30      7.44 o 
   1  16   2       51.86       47.24      3.89 o 
   2  16   2      112.96      108.26      5.26 o 
  -8   1   3       37.97       33.49      6.28 o 
  -7   1   3      407.82      366.75     11.69 o 
  -6   1   3        0.60        1.13      3.97 o 
  -5   1   3     1037.21      998.81     12.76 o 
  -4   1   3       46.61       46.79      1.73 o 
  -3   1   3       67.76       74.25      2.14 o 
  -2   1   3     2343.93     2595.66     22.22 o 
  -1   1   3     7408.33     7318.55     66.58 o 
   0   1   3      982.23      876.23     12.70 o 
   1   1   3     8429.69     8314.04     85.62 o 
   2   1   3     3652.51     3704.36     34.21 o 
   3   1   3      467.85      463.38      5.49 o 
   4   1   3     1009.04      988.69     12.04 o 
   5   1   3       24.07       26.98      2.35 o 
   6   1   3       29.28       33.52      2.75 o 
   7   1   3      198.40      206.47      9.98 o 
  -7   2   3       32.17       38.08      5.46 o 
  -6   2   3       77.90       77.10      5.96 o 
  -5   2   3      352.38      362.01      6.45 o 
  -4   2   3       29.55       24.69      1.44 o 
  -3   2   3      714.62      684.24      6.87 o 
  -2   2   3        2.27        5.48      0.70 o 
  -1   2   3      277.59      249.37      3.16 o 
   0   2   3       89.78       89.28      1.67 o 
   1   2   3      421.20      487.57      5.24 o 
   2   2   3     1232.49     1266.98     11.36 o 
   3   2   3       39.39       56.68      1.78 o 
   4   2   3      282.66      284.60      4.29 o 
   5   2   3       43.56       35.40      2.47 o 
   6   2   3        0.09        1.26      3.45 o 
   7   2   3      227.12      227.08      7.25 o 
  -7   3   3      383.37      360.19     11.54 o 
  -6   3   3      144.88      141.90      5.47 o 
  -5   3   3      623.20      583.25      8.81 o 
  -4   3   3      178.71      202.32      3.88 o 
  -3   3   3       10.29        9.36      1.12 o 
  -2   3   3      117.76       95.60      2.21 o 
  -1   3   3    11042.68    10745.50    107.49 o 
   0   3   3        8.88       14.08      2.47 o 
   1   3   3     3523.62     3703.37     31.44 o 
   2   3   3       33.43       28.69      1.06 o 
   3   3   3       26.38       31.26      1.48 o 
   4   3   3      449.28      439.38      5.83 o 
   5   3   3      145.05      156.23      4.21 o 
   6   3   3      434.55      435.57      9.24 o 
   7   3   3       11.93       10.63      3.37 o 
  -7   4   3       36.97       28.99      5.40 o 
  -6   4   3     1253.91     1282.85     19.26 o 
  -5   4   3      923.31      892.24     12.88 o 
  -4   4   3     3044.28     3034.42     29.97 o 
  -3   4   3    13947.60    13653.24    126.37 o 
  -2   4   3      135.32      184.48      3.20 o 
  -1   4   3     8933.89     8800.83     81.64 o 
   0   4   3       83.85       69.86      2.46 o 
   1   4   3     1148.15     1106.51     10.21 o 
   2   4   3        6.29       11.55      0.88 o 
   3   4   3     1569.65     1531.26     14.04 o 
   4   4   3      169.16      179.70      4.43 o 
   5   4   3       40.93       40.93      2.60 o 
   6   4   3      379.33      361.49     10.13 o 
   7   4   3        2.83        1.00      2.99 o 
  -7   5   3        6.24        5.08      4.62 o 
  -6   5   3       81.02       77.67      4.71 o 
  -5   5   3      240.12      244.86      5.62 o 
  -4   5   3      678.57      652.14      8.41 o 
  -3   5   3       59.77       75.82      2.84 o 
  -2   5   3      104.28      111.90      1.92 o 
  -1   5   3     2907.07     2892.33     25.09 o 
   0   5   3     6716.73     6717.87     56.58 o 
   1   5   3     1194.13     1297.29     11.99 o 
   2   5   3     2395.97     2331.26     20.64 o 
   3   5   3     4176.01     4244.63     36.59 o 
   4   5   3      117.75      108.44      4.08 o 
   5   5   3     1634.81     1567.61     22.17 o 
   6   5   3      408.04      377.95      8.92 o 
   7   5   3       23.22       21.29      3.70 o 
  -7   6   3       64.61       64.51      6.12 o 
  -6   6   3      529.26      523.00     10.77 o 
  -5   6   3      521.42      527.84      8.79 o 
  -4   6   3     1315.10     1333.68     14.77 o 
  -3   6   3     1267.90     1259.79     13.77 o 
  -2   6   3        1.57        0.00      0.85 o 
  -1   6   3      880.44      872.31      8.67 o 
   0   6   3      211.37      198.98      3.45 o 
   1   6   3     8750.25     8772.06     73.79 o 
   2   6   3     1728.01     1927.81     17.54 o 
   3   6   3     5796.91     5929.99     50.69 o 
   4   6   3      377.87      400.41      5.91 o 
   5   6   3       44.23       46.47      5.36 o 
   6   6   3      208.11      194.46      6.73 o 
   7   6   3      155.36      137.62      6.38 o 
  -7   7   3        0.27        2.82      3.45 o 
  -6   7   3       45.81       46.94      4.45 o 
  -5   7   3      297.89      321.92      6.71 o 
  -4   7   3     1704.88     1727.75     19.91 o 
  -3   7   3      228.67      226.67      4.40 o 
  -2   7   3      949.74      967.02      9.70 o 
  -1   7   3      220.66      209.97      3.34 o 
   0   7   3     1441.90     1468.58     13.79 o 
   1   7   3      297.64      309.13      4.70 o 
   2   7   3     2706.83     2837.65     25.24 o 
   3   7   3      953.35      947.21      9.77 o 
   4   7   3       21.00       17.81      2.88 o 
   5   7   3      303.82      287.41      7.55 o 
   6   7   3       81.20       92.11      5.22 o 
   7   7   3       23.61       29.63      4.13 o 
  -7   8   3       13.30       20.46      4.09 o 
  -6   8   3       18.84       13.23      3.61 o 
  -5   8   3        4.57        6.26      2.57 o 
  -4   8   3      676.39      671.45      9.16 o 
  -3   8   3      376.16      407.59      6.91 o 
  -2   8   3     3126.16     3096.36     30.73 o 
  -1   8   3     1287.17     1339.15     12.97 o 
   0   8   3     2811.95     2828.98     25.27 o 
   1   8   3     1553.86     1553.49     16.43 o 
   2   8   3      106.66      104.98      3.00 o 
   3   8   3      699.83      681.96      8.59 o 
   4   8   3      256.11      244.83      5.69 o 
   5   8   3      124.72      120.19      5.39 o 
   6   8   3      219.37      208.83      7.13 o 
   7   8   3      346.10      364.06     18.41 o 
  -6   9   3       90.23       95.48      4.70 o 
  -5   9   3        5.56        7.18      2.79 o 
  -4   9   3       68.80       72.99      3.73 o 
  -3   9   3      179.04      189.62      7.79 o 
  -2   9   3      330.00      329.49      5.58 o 
  -1   9   3       32.47       32.15      2.59 o 
   0   9   3     1339.96     1311.33     12.98 o 
   1   9   3      333.50      333.80      4.95 o 
   2   9   3     1220.03     1232.14     13.74 o 
   3   9   3      925.67      907.76     12.22 o 
   4   9   3       32.20       29.96      2.74 o 
   5   9   3       87.97       83.11      4.89 o 
   6   9   3        7.71       14.58      4.93 o 
  -6  10   3      111.16      118.02      5.37 o 
  -5  10   3      407.29      404.09      8.26 o 
  -4  10   3        9.09        7.34      2.37 o 
  -3  10   3      731.94      741.03      9.95 o 
  -2  10   3       26.14       23.49      2.28 o 
  -1  10   3      329.16      325.84      4.98 o 
   0  10   3      295.21      310.25      4.84 o 
   1  10   3       21.06       22.71      1.84 o 
   2  10   3      286.44      278.30      4.67 o 
   3  10   3       17.16       17.51      2.97 o 
   4  10   3      132.00      116.00      4.67 o 
   5  10   3       42.37       49.10      3.70 o 
   6  10   3        9.71       15.19      3.69 o 
  -6  11   3      335.32      321.87     11.27 o 
  -5  11   3      187.42      216.97      6.46 o 
  -4  11   3       24.73       27.13      3.14 o 
  -3  11   3       14.95       16.63      2.45 o 
  -2  11   3      227.45      226.00      5.16 o 
  -1  11   3     1971.13     1943.62     20.95 o 
   0  11   3     1504.27     1491.73     15.01 o 
   1  11   3     1598.60     1599.18     15.97 o 
   2  11   3     2272.54     2212.33     21.09 o 
   3  11   3      400.80      407.77      8.01 o 
   4  11   3      412.54      417.22     11.92 o 
   5  11   3       39.75       49.43      3.80 o 
  -5  12   3      187.23      190.30      6.27 o 
  -4  12   3      825.52      817.40     12.94 o 
  -3  12   3       66.31       61.00      3.33 o 
  -2  12   3     2603.95     2536.02     26.83 o 
  -1  12   3       48.36       48.37      3.01 o 
   0  12   3      718.89      691.89      8.55 o 
   1  12   3       69.08       71.86      3.64 o 
   2  12   3        0.60        0.36      1.90 o 
   3  12   3      308.23      315.85      7.00 o 
   4  12   3      210.70      222.56      6.45 o 
   5  12   3      464.85      462.86      9.47 o 
  -5  13   3        0.86        0.00      5.15 o 
  -4  13   3        0.19        2.95      2.68 o 
  -3  13   3       21.02       22.92      2.72 o 
  -2  13   3      497.16      473.75      8.11 o 
  -1  13   3       68.16       75.01      3.60 o 
   0  13   3       14.60       12.10      1.98 o 
   1  13   3      174.16      170.10      4.29 o 
   2  13   3       50.19       55.25      3.12 o 
   3  13   3       55.33       51.60      3.55 o 
   4  13   3       18.56       24.94      4.23 o 
  -4  14   3       51.14       53.55      4.20 o 
  -3  14   3        1.04        1.61      2.35 o 
  -2  14   3      283.75      286.02      6.44 o 
  -1  14   3       87.68       79.05      3.73 o 
   0  14   3       87.10       75.55      3.64 o 
   1  14   3      146.08      137.62      4.07 o 
   2  14   3      121.38      133.06      5.79 o 
   3  14   3        6.15        4.61      2.66 o 
   4  14   3      153.48      200.08      6.60 o 
  -3  15   3       41.64       41.19      3.93 o 
  -2  15   3       13.44       15.57      2.93 o 
  -1  15   3      253.91      260.79      6.05 o 
   0  15   3       13.50       15.56      3.02 o 
   1  15   3       13.46       12.37      2.50 o 
   2  15   3      121.92      151.69      5.52 o 
   3  15   3      322.90      315.62      8.01 o 
  -2  16   3      178.26      183.38      5.81 o 
  -1  16   3      333.94      325.71      8.39 o 
   0  16   3       63.14       60.39      3.78 o 
   1  16   3      111.52      109.55      6.00 o 
   2  16   3      114.24      107.02      7.96 o 
  -8   0   4       77.59       53.03      9.67 o 
  -7   0   4      332.67      316.02     14.97 o 
  -6   0   4     2606.39     2565.57     60.52 o 
  -5   0   4     3290.25     3274.78     52.06 o 
  -4   0   4     9641.14     9480.12    112.77 o 
  -3   0   4    27210.56    24416.35   1051.78 o 
  -2   0   4     5801.04     5633.92     66.94 o 
  -1   0   4    13862.89    13009.86    375.60 o 
   0   0   4     6149.42     6094.40    223.55 o 
   1   0   4     2757.00     3178.27     38.11 o 
   2   0   4       64.01       79.00      2.15 o 
   3   0   4     5719.96     5599.31     66.91 o 
   4   0   4      721.25      719.57     13.41 o 
   5   0   4     1947.29     1901.89     30.89 o 
   6   0   4      662.64      675.31     14.21 o 
   7   0   4      490.14      412.10     17.16 o 
  -8   1   4       23.12       12.55      6.04 o 
  -7   1   4       81.49       80.00      6.92 o 
  -6   1   4     1287.96     1294.21     24.37 o 
  -5   1   4      872.71      886.43     10.52 o 
  -4   1   4     4783.79     4809.09     41.27 o 
  -3   1   4     6498.63     6404.00     54.02 o 
  -2   1   4     3105.23     3266.22     27.83 o 
  -1   1   4    12500.50    12368.29    104.57 o 
   0   1   4     7339.85     7186.73     65.84 o 
   1   1   4     1980.68     2011.21     17.28 o 
   2   1   4     7693.54     7187.61     60.22 o 
   3   1   4    16383.36    14708.97    133.23 o 
   4   1   4     4611.64     4572.15     47.58 o 
   5   1   4     2833.22     2803.58     30.70 o 
   6   1   4      455.25      468.45      8.02 o 
   7   1   4       15.67       14.55      3.17 o 
  -7   2   4       51.01       49.38      5.84 o 
  -6   2   4      679.86      714.47     16.10 o 
  -5   2   4     3980.04     3879.97     42.11 o 
  -4   2   4     1422.81     1431.15     15.09 o 
  -3   2   4    11686.30    11296.90     94.57 o 
  -2   2   4     1649.31     1644.26     14.55 o 
  -1   2   4     7861.05     7887.33     66.13 o 
   0   2   4      658.62      733.20      6.80 o 
   1   2   4     5213.19     5484.22     45.99 o 
   2   2   4      819.81      819.80      9.11 o 
   3   2   4     2231.84     2120.56     20.56 o 
   4   2   4     1211.61     1240.25     14.66 o 
   5   2   4      313.43      314.38      5.97 o 
   6   2   4     1080.09     1084.86     14.25 o 
   7   2   4        2.26        5.75      4.31 o 
  -7   3   4        4.40        4.68      4.17 o 
  -6   3   4      814.41      781.27     14.31 o 
  -5   3   4      250.84      240.74      5.32 o 
  -4   3   4     1219.97     1245.78     13.59 o 
  -3   3   4        3.44        4.61      1.43 o 
  -2   3   4      360.62      405.31      5.20 o 
  -1   3   4      639.42      645.29      6.31 o 
   0   3   4     2415.92     2429.88     20.94 o 
   1   3   4     1912.58     2004.24     17.50 o 
   2   3   4     4243.63     4128.31     35.16 o 
   3   3   4     2973.61     3042.98     28.94 o 
   4   3   4      278.79      259.34      4.26 o 
   5   3   4      887.51      896.64     11.89 o 
   6   3   4      264.22      258.73      7.12 o 
   7   3   4       61.36       59.68      4.49 o 
  -7   4   4        4.28        7.43      4.62 o 
  -6   4   4        8.28       10.71      3.43 o 
  -5   4   4      107.74      116.75      4.15 o 
  -4   4   4     2013.20     2093.17     21.45 o 
  -3   4   4     2219.91     2215.37     22.17 o 
  -2   4   4      370.05      341.26      4.72 o 
  -1   4   4     4548.64     4509.40     38.29 o 
   0   4   4      131.02      158.73      2.35 o 
   1   4   4      907.29      941.82      8.94 o 
   2   4   4       16.63       21.93      1.26 o 
   3   4   4      439.28      459.23      6.09 o 
   4   4   4      217.89      214.91      3.96 o 
   5   4   4       36.04       36.42      2.64 o 
   6   4   4      225.51      233.11     10.61 o 
   7   4   4       52.39       52.14      4.34 o 
  -7   5   4      392.72      367.48     11.89 o 
  -6   5   4      432.71      458.60      9.72 o 
  -5   5   4      627.21      632.05      9.65 o 
  -4   5   4      685.67      727.49      9.14 o 
  -3   5   4      640.35      692.19      8.44 o 
  -2   5   4      617.34      610.01      7.35 o 
  -1   5   4     4573.34     4505.23     38.40 o 
   0   5   4     6742.07     6470.04     54.57 o 
   1   5   4     5677.45     5655.00     48.01 o 
   2   5   4    15401.18    14533.21    121.60 o 
   3   5   4     1501.23     1428.41     13.41 o 
   4   5   4     1693.77     1679.76     17.39 o 
   5   5   4      293.15      317.67      8.36 o 
   6   5   4       15.89       19.11      3.32 o 
   7   5   4        9.16        7.27      3.24 o 
  -7   6   4      126.38      119.96      8.08 o 
  -6   6   4        0.76        0.00      2.50 o 
  -5   6   4        5.04        5.34      2.39 o 
  -4   6   4      725.07      767.99      9.69 o 
  -3   6   4     2619.03     2598.13     26.08 o 
  -2   6   4     9137.17     8893.80     74.99 o 
  -1   6   4     5295.74     5157.62     44.07 o 
   0   6   4    13299.24    12658.02    194.97 o 
   1   6   4     6471.62     6219.12     52.80 o 
   2   6   4     2758.05     2800.49     24.74 o 
   3   6   4      246.56      245.44      4.30 o 
   4   6   4        3.35        5.78      1.61 o 
   5   6   4      566.59      540.60     10.87 o 
   6   6   4      346.03      346.52      8.54 o 
   7   6   4      636.24      648.93     13.17 o 
  -7   7   4     1084.28     1106.81     18.76 o 
  -6   7   4      585.83      577.72     10.04 o 
  -5   7   4     1584.85     1578.89     19.82 o 
  -4   7   4      118.72      120.35      4.62 o 
  -3   7   4       27.06       31.25      2.21 o 
  -2   7   4      734.57      727.15      7.73 o 
  -1   7   4     5539.58     5428.39     48.56 o 
   0   7   4     4938.27     4936.59     42.47 o 
   1   7   4     5156.69     5007.50     43.07 o 
   2   7   4     7324.54     7119.38     60.54 o 
   3   7   4     1040.23     1083.37     12.08 o 
   4   7   4     2409.01     2376.05     24.04 o 
   5   7   4      121.71      115.79      5.06 o 
   6   7   4       52.01       45.51      4.16 o 
   7   7   4        0.41        0.83      3.43 o 
  -7   8   4       18.22       24.73      6.40 o 
  -6   8   4      118.45      105.72      4.80 o 
  -5   8   4       12.37       15.67      2.75 o 
  -4   8   4      225.86      231.31      5.07 o 
  -3   8   4       53.42       48.83      2.50 o 
  -2   8   4     4229.37     4243.31     41.31 o 
  -1   8   4     2136.16     2104.55     19.35 o 
   0   8   4     1241.99     1217.15     11.99 o 
   1   8   4     7529.94     7363.82     62.75 o 
   2   8   4       73.85       78.98      2.44 o 
   3   8   4       14.95       23.52      2.78 o 
   4   8   4       45.82       51.13      3.14 o 
   5   8   4     1443.55     1456.16     21.63 o 
   6   8   4      320.50      318.20      8.55 o 
  -6   9   4       98.49      115.36      5.94 o 
  -5   9   4      675.65      687.67     11.14 o 
  -4   9   4        2.12        3.34      1.86 o 
  -3   9   4       66.81       56.73      3.50 o 
  -2   9   4      706.04      713.70      9.31 o 
  -1   9   4     1834.23     1784.87     16.94 o 
   0   9   4       46.31       35.00      1.93 o 
   1   9   4     1875.43     1893.39     19.86 o 
   2   9   4       18.35       19.39      2.09 o 
   3   9   4       10.21        9.80      1.89 o 
   4   9   4       14.72       17.06      2.61 o 
   5   9   4      276.10      268.12      7.72 o 
   6   9   4        7.77        0.73      3.65 o 
  -6  10   4        9.45       14.63      4.64 o 
  -5  10   4        3.42        1.85      2.65 o 
  -4  10   4      319.73      328.69      7.01 o 
  -3  10   4       61.11       59.45      3.35 o 
  -2  10   4      448.65      426.05      6.80 o 
  -1  10   4      370.96      380.83      5.46 o 
   0  10   4      214.53      225.37      4.14 o 
   1  10   4      193.51      180.66      3.78 o 
   2  10   4      456.75      471.98      7.03 o 
   3  10   4       60.75       55.73      7.40 o 
   4  10   4     1118.27     1183.29     18.79 o 
   5  10   4      927.20      948.42     24.33 o 
   6  10   4      136.73      148.19     11.07 o 
  -6  11   4      277.22      294.00      8.81 o 
  -5  11   4      798.24      866.77     17.43 o 
  -4  11   4        8.11        8.89      2.66 o 
  -3  11   4      205.55      212.37      5.97 o 
  -2  11   4       72.55       65.82      3.14 o 
  -1  11   4     1290.35     1270.04     14.85 o 
   0  11   4       34.46       30.16      2.21 o 
   1  11   4      710.48      702.27      8.52 o 
   2  11   4       38.19       34.29      2.24 o 
   3  11   4        2.06        3.83      2.24 o 
   4  11   4      321.89      353.33      7.68 o 
   5  11   4       19.98       26.84      3.25 o 
  -5  12   4      217.08      233.63      7.05 o 
  -4  12   4      843.00      873.75     13.56 o 
  -3  12   4      266.29      271.74      5.93 o 
  -2  12   4     2467.79     2472.57     26.36 o 
  -1  12   4     1977.40     1954.76     21.45 o 
   0  12   4      630.97      640.03      8.13 o 
   1  12   4      998.36      978.72     11.10 o 
   2  12   4       35.51       36.66      2.34 o 
   3  12   4        0.73        0.62      2.45 o 
   4  12   4      501.86      512.51      9.59 o 
   5  12   4      855.60      869.95     13.83 o 
  -5  13   4      732.26      750.62     18.41 o 
  -4  13   4      248.72      275.64      7.35 o 
  -3  13   4      105.45      113.42      4.45 o 
  -2  13   4      129.90      131.22      4.50 o 
  -1  13   4      175.34      173.04      4.83 o 
   0  13   4      128.94      127.65      4.92 o 
   1  13   4      576.18      541.55      7.56 o 
   2  13   4      810.28      782.12     10.83 o 
   3  13   4      480.14      493.14      9.24 o 
   4  13   4      755.99      791.49     14.50 o 
  -4  14   4      230.61      221.36      6.93 o 
  -3  14   4      236.04      238.21      5.95 o 
  -2  14   4      716.35      708.27     10.57 o 
  -1  14   4      222.74      232.65      5.98 o 
   0  14   4      749.77      768.97     10.91 o 
   1  14   4       94.95       89.87      3.51 o 
   2  14   4        5.99        7.00      2.51 o 
   3  14   4       13.53       21.84      3.15 o 
   4  14   4      262.18      283.29     20.45 o 
  -3  15   4       12.75       11.83      2.74 o 
  -2  15   4      120.53      124.92      4.78 o 
  -1  15   4        2.63        0.00      2.80 o 
   0  15   4      442.36      453.38      8.08 o 
   1  15   4      159.31      150.43      5.63 o 
   2  15   4       42.70       44.20      5.54 o 
   3  15   4      183.16      183.17      9.53 o 
  -2  16   4       41.06       35.69      4.24 o 
  -1  16   4        6.46        2.47      2.51 o 
   0  16   4       13.44       10.81      2.91 o 
   1  16   4       55.15       53.34      4.73 o 
   2  16   4        0.46        4.84      6.08 o 
  -7   1   5       10.50        7.80      4.85 o 
  -6   1   5      180.14      167.30      7.50 o 
  -5   1   5     1031.59     1028.00     13.23 o 
  -4   1   5      144.49      149.84      2.90 o 
  -3   1   5      511.17      550.35      5.86 o 
  -2   1   5     2872.82     2944.76     25.29 o 
  -1   1   5      919.53      959.55      8.70 o 
   0   1   5     1362.02     1433.44     18.06 o 
   1   1   5     1481.93     1485.33     13.14 o 
   2   1   5      358.78      402.99      4.34 o 
   3   1   5      520.33      528.40      6.25 o 
   4   1   5      318.22      328.12      5.67 o 
   5   1   5      119.93      125.73      4.17 o 
   6   1   5        0.00        0.00      2.12 o 
   7   1   5       53.46       61.02      4.81 o 
  -7   2   5        0.17        0.23      4.06 o 
  -6   2   5      253.10      233.23      8.92 o 
  -5   2   5      397.35      400.04      6.29 o 
  -4   2   5        6.29       10.26      2.59 o 
  -3   2   5      178.89      218.56      3.09 o 
  -2   2   5        1.33        3.46      1.42 o 
  -1   2   5    10671.92    10631.46     89.01 o 
   0   2   5     5199.84     5347.39     49.27 o 
   1   2   5    23474.95    21166.09    254.36 o 
   2   2   5      473.95      467.36      4.94 o 
   3   2   5     2789.61     2849.34     27.17 o 
   4   2   5      811.66      837.62     10.81 o 
   5   2   5      321.15      292.62      5.82 o 
   6   2   5       81.52       77.63      5.61 o 
   7   2   5      335.76      325.46      8.36 o 
  -7   3   5       25.80       14.81      4.62 o 
  -6   3   5      162.76      152.37      7.49 o 
  -5   3   5       28.83       28.70      2.44 o 
  -4   3   5     1249.88     1306.62     14.23 o 
  -3   3   5      885.81      815.62      9.32 o 
  -2   3   5     3094.54     3230.34     27.76 o 
  -1   3   5      909.66      908.35      8.54 o 
   0   3   5      182.16      237.88      2.93 o 
   1   3   5     2307.73     2504.98     21.72 o 
   2   3   5      155.21      130.96      2.92 o 
   3   3   5     8034.21     7751.33     71.17 o 
   4   3   5      438.66      460.63      7.10 o 
   5   3   5      520.14      532.21      8.33 o 
   6   3   5      453.21      435.14      9.37 o 
   7   3   5       21.95       21.79      3.80 o 
  -7   4   5       87.31      103.36      7.11 o 
  -6   4   5        0.58        0.00      2.73 o 
  -5   4   5     1043.22     1041.80     13.85 o 
  -4   4   5      293.44      290.98      5.07 o 
  -3   4   5     3262.24     3297.98     32.11 o 
  -2   4   5      707.11      734.30      8.41 o 
  -1   4   5      233.07      259.54      3.27 o 
   0   4   5       29.72       22.13      1.07 o 
   1   4   5     3938.96     4033.16     34.48 o 
   2   4   5      289.44      275.25      3.57 o 
   3   4   5        2.15        5.36      1.29 o 
   4   4   5       17.45       27.24      5.02 o 
   5   4   5     1230.06     1242.12     15.57 o 
   6   4   5       98.23       93.80      6.35 o 
   7   4   5       36.62       39.37      4.01 o 
  -7   5   5       60.04       65.89      7.02 o 
  -6   5   5      286.14      300.29      6.71 o 
  -5   5   5      201.41      207.95      6.21 o 
  -4   5   5      614.23      635.77     10.39 o 
  -3   5   5     8776.21     8548.73     80.19 o 
  -2   5   5     2145.29     2191.52     21.94 o 
  -1   5   5     5287.51     5009.72     42.73 o 
   0   5   5       45.23       50.89      2.61 o 
   1   5   5        2.93        2.61      1.05 o 
   2   5   5      542.92      548.86      6.06 o 
   3   5   5     8027.19     7818.40     72.10 o 
   4   5   5      812.04      825.14      9.79 o 
   5   5   5     1799.30     1835.95     21.56 o 
   6   5   5      613.96      596.62     11.62 o 
   7   5   5       29.16       26.08      3.70 o 
  -7   6   5      121.06      122.25      8.13 o 
  -6   6   5       36.92       30.54      3.08 o 
  -5   6   5      451.87      456.91      8.15 o 
  -4   6   5       30.04       28.04      2.38 o 
  -3   6   5     1242.14     1242.49     13.77 o 
  -2   6   5     1474.88     1526.87     14.19 o 
  -1   6   5        3.38        4.99      1.10 o 
   0   6   5      644.21      628.92      6.80 o 
   1   6   5      193.39      183.01      3.03 o 
   2   6   5        9.43        6.27      1.15 o 
   3   6   5      594.07      627.59      7.88 o 
   4   6   5       16.59       23.14      4.06 o 
   5   6   5      370.50      363.01      8.26 o 
   6   6   5        6.21        0.03      2.84 o 
   7   6   5       78.65       85.96      5.49 o 
  -7   7   5      287.76      302.72      8.78 o 
  -6   7   5        5.77        7.90      2.77 o 
  -5   7   5      151.52      166.42      5.24 o 
  -4   7   5       98.51      105.73      3.63 o 
  -3   7   5      445.15      426.31      6.46 o 
  -2   7   5      159.83      165.30      3.63 o 
  -1   7   5     1238.20     1229.50     11.94 o 
   0   7   5      200.56      193.71      3.23 o 
   1   7   5       11.16       10.88      1.26 o 
   2   7   5      653.33      699.95      7.67 o 
   3   7   5       55.62       54.67      2.48 o 
   4   7   5       78.99       70.57      2.96 o 
   5   7   5        8.61       15.79      3.15 o 
   6   7   5       11.85        9.41      3.21 o 
   7   7   5      130.97      139.05     14.66 o 
  -6   8   5        0.68        1.19      2.54 o 
  -5   8   5       92.48       86.62      5.76 o 
  -4   8   5     1651.52     1661.49     18.37 o 
  -3   8   5      273.87      265.26      5.18 o 
  -2   8   5      956.79      953.99     11.35 o 
  -1   8   5      152.57      152.24      3.29 o 
   0   8   5      161.87      179.65      5.37 o 
   1   8   5       25.73       24.60      2.15 o 
   2   8   5       84.09       93.97      2.65 o 
   3   8   5      327.86      328.03      5.43 o 
   4   8   5       59.08       59.71      3.28 o 
   5   8   5       37.14       38.16      3.90 o 
   6   8   5      207.53      210.88      7.38 o 
  -6   9   5       17.95       18.45      3.27 o 
  -5   9   5      117.25      119.91      4.72 o 
  -4   9   5       29.50       30.36      2.71 o 
  -3   9   5      312.08      314.55      5.84 o 
  -2   9   5       16.04       16.65      2.12 o 
  -1   9   5        0.05        0.00      1.63 o 
   0   9   5      102.58      102.19      2.80 o 
   1   9   5      880.93      926.50     11.00 o 
   2   9   5      778.67      787.94      8.86 o 
   3   9   5      466.27      473.41      7.01 o 
   4   9   5      335.89      353.12      9.46 o 
   5   9   5       16.48       13.32      6.05 o 
   6   9   5       52.92       49.07      4.66 o 
  -6  10   5       46.42       46.88      3.93 o 
  -5  10   5       11.60       12.11      2.77 o 
  -4  10   5        6.79        8.73      2.78 o 
  -3  10   5      861.70      846.93     11.04 o 
  -2  10   5     1069.35     1098.96     13.22 o 
  -1  10   5     1701.65     1678.31     18.36 o 
   0  10   5     1746.73     1732.50     16.82 o 
   1  10   5     1230.73     1179.98     13.68 o 
   2  10   5      472.38      511.89      6.76 o 
   3  10   5      311.75      300.22      5.60 o 
   4  10   5       29.52       25.44      4.73 o 
   5  10   5       66.37       56.29      4.48 o 
   6  10   5       42.21       44.66      6.48 o 
  -5  11   5      518.10      532.79     10.15 o 
  -4  11   5      178.55      194.25      6.60 o 
  -3  11   5      383.08      382.89      6.86 o 
  -2  11   5      662.95      674.67      9.51 o 
  -1  11   5        0.26        0.33      1.88 o 
   0  11   5      255.29      253.02      4.66 o 
   1  11   5        6.06        4.01      1.72 o 
   2  11   5      304.04      310.38      5.25 o 
   3  11   5        1.14        5.47      4.38 o 
   4  11   5      627.89      624.24     12.43 o 
   5  11   5      221.34      210.77      8.93 o 
  -5  12   5      230.46      231.57      8.10 o 
  -4  12   5       38.84       37.43      3.48 o 
  -3  12   5        1.42        0.61      2.11 o 
  -2  12   5      329.14      330.83      6.38 o 
  -1  12   5      509.86      493.76      8.24 o 
   0  12   5      888.44      873.65     10.16 o 
   1  12   5     1197.18     1217.98     13.13 o 
   2  12   5      161.58      158.81      5.19 o 
   3  12   5      122.51      120.37      5.72 o 
   4  12   5        5.24        0.93      2.56 o 
   5  12   5       54.37       54.07      4.91 o 
  -4  13   5       93.78      108.55      5.81 o 
  -3  13   5       19.91       23.97      2.97 o 
  -2  13   5       32.76       34.30      2.92 o 
  -1  13   5       20.69       23.24      2.56 o 
   0  13   5       90.40       78.44      4.32 o 
   1  13   5       25.73       29.08      2.73 o 
   2  13   5      649.68      626.45     10.50 o 
   3  13   5        0.94        3.86      2.56 o 
   4  13   5      376.45      378.64      8.46 o 
  -4  14   5        3.88       10.77      3.61 o 
  -3  14   5      145.77      140.49      4.87 o 
  -2  14   5        2.23        0.00      2.38 o 
  -1  14   5        2.75        0.00      2.16 o 
   0  14   5      124.21      125.29      4.48 o 
   1  14   5       10.55        9.95      2.46 o 
   2  14   5       96.24      106.52      5.54 o 
   3  14   5      103.47       93.69      7.47 o 
   4  14   5       35.04       49.25      7.88 o 
  -3  15   5        0.47        0.00      2.72 o 
  -2  15   5      124.38      122.08      8.04 o 
  -1  15   5      908.66      893.20     12.51 o 
   0  15   5        1.50        1.48      2.28 o 
   1  15   5      342.05      337.18      7.89 o 
   2  15   5      121.52      110.31      4.98 o 
   3  15   5       29.27       30.82      4.20 o 
  -1  16   5      136.82      125.31      4.89 o 
   0  16   5        5.49        2.17      2.29 o 
   1  16   5      468.68      457.24     10.87 o 
  -7   0   6      797.89      835.43     26.83 o 
  -6   0   6     3330.77     3244.71     74.25 o 
  -5   0   6        2.93        2.23      6.71 o 
  -4   0   6     2196.67     2227.94     28.40 o 
  -3   0   6      337.63      368.10      6.31 o 
  -2   0   6       16.42        4.64      3.67 o 
  -1   0   6      397.96      370.12      5.51 o 
   0   0   6     4138.20     3957.55     47.15 o 
   1   0   6     7490.73     7458.03     88.43 o 
   2   0   6     5771.41     5440.44     65.04 o 
   3   0   6     9469.38     9186.22    109.08 o 
   4   0   6      763.29      782.62     14.66 o 
   5   0   6     8987.52     8415.27    122.15 o 
   6   0   6       23.52       32.78      4.20 o 
   7   0   6      125.90      130.17      6.82 o 
  -7   1   6       60.47       57.74      5.96 o 
  -6   1   6      419.72      424.78     12.63 o 
  -5   1   6      591.91      563.02      9.00 o 
  -4   1   6     2007.75     2085.97     21.17 o 
  -3   1   6    14155.62    13822.32    115.29 o 
  -2   1   6      978.85     1001.90     10.17 o 
  -1   1   6    17925.60    17227.88    145.10 o 
   0   1   6      634.01      643.33      6.85 o 
   1   1   6      447.27      426.49      4.54 o 
   2   1   6      877.03      967.35      9.15 o 
   3   1   6    12039.36    11177.13     93.51 o 
   4   1   6     1986.41     2027.94     22.70 o 
   5   1   6     2956.64     2853.70     31.42 o 
   6   1   6     1914.59     1859.24     22.13 o 
   7   1   6       11.25        6.00      4.14 o 
  -7   2   6      455.64      477.10     13.23 o 
  -6   2   6      354.15      370.40     22.46 o 
  -5   2   6       34.75       35.18      2.55 o 
  -4   2   6      540.67      577.07      7.55 o 
  -3   2   6     2198.27     2206.94     19.63 o 
  -2   2   6     4256.75     4404.77     37.49 o 
  -1   2   6     1126.35     1335.61     12.00 o 
   0   2   6    13671.49    13113.13    179.07 o 
   1   2   6     2243.36     2340.47     20.38 o 
   2   2   6     7190.25     7172.90     60.33 o 
   3   2   6     1365.23     1337.39     13.75 o 
   4   2   6        4.14        3.64      1.60 o 
   5   2   6     1329.29     1290.30     15.98 o 
   6   2   6       18.32       19.51      2.48 o 
   7   2   6        1.28        1.12      3.02 o 
  -7   3   6      103.95      107.85      7.24 o 
  -6   3   6      500.06      490.17     10.18 o 
  -5   3   6       68.94       79.45      4.73 o 
  -4   3   6     1238.64     1257.84     13.98 o 
  -3   3   6     4774.67     4960.33     47.20 o 
  -2   3   6     1054.01     1055.92      9.96 o 
  -1   3   6      937.96      949.47      8.94 o 
   0   3   6      649.07      706.78      7.05 o 
   1   3   6     3481.55     3581.86     30.70 o 
   2   3   6        2.28        1.80      1.08 o 
   3   3   6     6825.95     6876.85     63.41 o 
   4   3   6     1665.74     1691.12     19.47 o 
   5   3   6      995.54      942.92     12.56 o 
   6   3   6      543.79      548.47      9.00 o 
   7   3   6       10.12        1.41      2.96 o 
  -7   4   6      176.57      190.86      9.04 o 
  -6   4   6      155.16      162.48      5.91 o 
  -5   4   6      100.69      102.13      3.71 o 
  -4   4   6      832.17      870.40     10.49 o 
  -3   4   6      289.73      246.66      4.30 o 
  -2   4   6     6840.10     6968.86     58.81 o 
  -1   4   6      940.74      931.11      8.96 o 
   0   4   6     5371.07     5426.37     46.02 o 
   1   4   6      938.23     1000.17      9.58 o 
   2   4   6      489.87      465.48      5.26 o 
   3   4   6        8.33       11.99      4.10 o 
   4   4   6      243.37      244.82      5.12 o 
   5   4   6      249.86      222.99      5.26 o 
   6   4   6      153.97      156.57      5.90 o 
   7   4   6      131.03      117.35      6.03 o 
  -7   5   6        7.20        9.19      6.24 o 
  -6   5   6       10.24       14.38      2.88 o 
  -5   5   6     2929.94     2935.28     33.21 o 
  -4   5   6      509.15      532.65      7.82 o 
  -3   5   6     5032.12     5095.67     48.80 o 
  -2   5   6     6287.41     6430.51     54.46 o 
  -1   5   6     6886.95     6883.58     58.15 o 
   0   5   6     3874.71     3848.27     33.20 o 
   1   5   6      818.02      771.03      7.83 o 
   2   5   6      228.33      251.34      3.57 o 
   3   5   6      519.39      540.94      9.95 o 
   4   5   6      205.07      203.72      4.15 o 
   5   5   6     1367.94     1387.41     17.19 o 
   6   5   6      667.92      685.93     12.93 o 
   7   5   6      190.42      172.53      6.98 o 
  -7   6   6      325.03      323.25     13.26 o 
  -6   6   6      437.49      428.23      8.34 o 
  -5   6   6      150.20      150.89      5.09 o 
  -4   6   6       62.79       62.32      3.05 o 
  -3   6   6      773.79      818.73     10.02 o 
  -2   6   6      223.66      217.17      4.08 o 
  -1   6   6     8160.35     8208.22     69.25 o 
   0   6   6     4008.97     3977.22     34.45 o 
   1   6   6     6717.91     6523.24     55.47 o 
   2   6   6     2633.07     2657.20     23.72 o 
   3   6   6     2939.71     2972.12     29.02 o 
   4   6   6      298.41      279.01      5.02 o 
   5   6   6        1.10        2.81      2.61 o 
   6   6   6       34.19       33.30      4.01 o 
   7   6   6       40.39       35.87      4.43 o 
  -7   7   6      159.80      142.48     15.75 o 
  -6   7   6       95.32      100.56      4.65 o 
  -5   7   6      678.17      703.05     10.90 o 
  -4   7   6     2298.69     2336.72     24.43 o 
  -3   7   6     2424.03     2485.31     25.43 o 
  -2   7   6     5060.06     4962.79     47.74 o 
  -1   7   6     3410.70     3434.24     30.21 o 
   0   7   6     3021.58     2985.34     26.49 o 
   1   7   6     1766.85     1783.67     16.62 o 
   2   7   6      173.88      161.20      3.14 o 
   3   7   6       46.77       50.41      2.45 o 
   4   7   6      989.97      969.04     11.50 o 
   5   7   6      764.12      723.77     12.88 o 
   6   7   6      218.65      244.97     10.17 o 
  -6   8   6      268.92      251.54      7.52 o 
  -5   8   6     1010.41      985.39     14.14 o 
  -4   8   6      167.31      164.05      4.45 o 
  -3   8   6      174.36      168.54      4.23 o 
  -2   8   6      243.44      256.26      4.86 o 
  -1   8   6     4175.31     4165.56     40.59 o 
   0   8   6     1590.12     1561.15     14.93 o 
   1   8   6     4139.81     4183.95     36.64 o 
   2   8   6     2051.69     2052.75     19.17 o 
   3   8   6      362.36      345.81      5.76 o 
   4   8   6      300.15      287.50      5.72 o 
   5   8   6      224.86      227.75      6.96 o 
   6   8   6       60.37       63.98      4.78 o 
  -6   9   6      189.21      196.07      6.84 o 
  -5   9   6      402.91      420.10      8.42 o 
  -4   9   6      747.37      801.61     10.68 o 
  -3   9   6      355.25      340.99      6.09 o 
  -2   9   6      581.29      604.40      8.44 o 
  -1   9   6      460.88      459.24      6.02 o 
   0   9   6      457.18      449.00      5.87 o 
   1   9   6       31.87       35.01      2.64 o 
   2   9   6     1831.62     1836.42     17.60 o 
   3   9   6       21.17       24.54      2.24 o 
   4   9   6      576.78      573.50      9.50 o 
   5   9   6      331.65      327.35      8.63 o 
   6   9   6       42.64       51.61      4.79 o 
  -6  10   6       55.87       52.90      4.91 o 
  -5  10   6      768.13      784.17     12.58 o 
  -4  10   6        0.88        4.35      2.25 o 
  -3  10   6      157.68      158.17      4.51 o 
  -2  10   6       63.67       53.43      2.86 o 
  -1  10   6     1128.69     1132.86     13.40 o 
   0  10   6      608.06      628.53      7.66 o 
   1  10   6     2116.03     2134.45     42.10 o 
   2  10   6      930.31      908.92     10.12 o 
   3  10   6       44.91       47.94      2.72 o 
   4  10   6      211.84      195.29      5.61 o 
   5  10   6      132.08      150.65      6.40 o 
   6  10   6       42.93       35.56      8.42 o 
  -5  11   6      617.53      678.79     11.81 o 
  -4  11   6      560.11      602.76      9.33 o 
  -3  11   6        3.45        6.38      2.22 o 
  -2  11   6      149.36      173.99      5.01 o 
  -1  11   6      401.14      404.84      6.77 o 
   0  11   6      472.84      451.58      6.39 o 
   1  11   6        3.39        1.40      1.81 o 
   2  11   6     1003.52      954.58     11.93 o 
   3  11   6       99.30       94.94      8.01 o 
   4  11   6      264.15      270.98      7.74 o 
   5  11   6      111.53      109.12      5.94 o 
  -5  12   6     1019.12     1057.35     16.66 o 
  -4  12   6      447.65      476.92      9.47 o 
  -3  12   6      391.50      381.48      7.16 o 
  -2  12   6       37.03       35.30      3.45 o 
  -1  12   6      367.31      349.35      6.80 o 
   0  12   6      470.76      470.72      7.68 o 
   1  12   6     4204.05     4222.69     41.69 o 
   2  12   6     1151.95     1163.63     14.00 o 
   3  12   6     1762.13     1729.50     25.87 o 
   4  12   6     1036.79     1028.08     24.53 o 
   5  12   6        0.31        1.42      3.95 o 
  -4  13   6      664.43      712.13     18.55 o 
  -3  13   6      211.58      215.73      5.65 o 
  -2  13   6      777.20      762.99     10.93 o 
  -1  13   6        5.01        6.05      2.17 o 
   0  13   6      290.34      289.82      6.08 o 
   1  13   6        0.71        3.15      2.13 o 
   2  13   6      144.07      142.53      4.51 o 
   3  13   6       15.65       22.18      2.92 o 
   4  13   6      243.51      251.14      6.86 o 
  -4  14   6       22.65       25.58      6.24 o 
  -3  14   6       45.52       53.71      3.61 o 
  -2  14   6       12.21        8.29      2.43 o 
  -1  14   6      498.39      497.69      8.36 o 
   0  14   6      209.87      213.68      5.59 o 
   1  14   6     1042.97     1027.22     12.13 o 
   2  14   6      716.35      735.10     11.97 o 
   3  14   6      266.86      279.74      7.08 o 
  -3  15   6      134.00      127.78      7.83 o 
  -2  15   6       24.51       21.29      2.82 o 
  -1  15   6        5.03        5.22      3.07 o 
   0  15   6        7.34        6.09      2.45 o 
   1  15   6       24.75       28.72      2.98 o 
   2  15   6       38.76       37.52      3.54 o 
  -1  16   6      209.61      211.59      6.69 o 
   0  16   6       11.00       13.19      3.11 o 
   1  16   6       82.63       84.86      6.50 o 
  -7   1   7       30.69       33.82      5.72 o 
  -6   1   7       10.58        6.02      7.80 o 
  -5   1   7      126.27      130.90      4.65 o 
  -4   1   7      158.54      172.21      4.69 o 
  -3   1   7      312.01      367.45      4.57 o 
  -2   1   7     4935.46     5160.94     43.79 o 
  -1   1   7       93.43      100.46      1.74 o 
   0   1   7     2675.71     2881.94     27.18 o 
   1   1   7       40.96       38.44      1.34 o 
   2   1   7      738.24      750.48      7.47 o 
   3   1   7     1111.60     1130.95     11.88 o 
   4   1   7        3.05        4.30      2.16 o 
   5   1   7       46.62       38.53      2.93 o 
   6   1   7       10.72        7.83      2.48 o 
   7   1   7       23.89       20.48      3.30 o 
  -7   2   7        0.57        0.00     11.07 o 
  -6   2   7        5.39        5.02      3.59 o 
  -5   2   7        9.39       10.93      3.06 o 
  -4   2   7      846.64      836.30     10.02 o 
  -3   2   7     2240.68     2231.78     19.94 o 
  -2   2   7     1127.47     1102.02     10.39 o 
  -1   2   7     1329.87     1367.73     12.40 o 
   0   2   7     3447.53     3442.94     32.38 o 
   1   2   7       43.63       54.99      2.49 o 
   2   2   7      167.54      148.19      3.63 o 
   3   2   7      314.76      322.54      4.65 o 
   4   2   7      443.82      448.30      7.05 o 
   5   2   7      153.78      143.99      4.48 o 
   6   2   7       24.31       22.63      2.83 o 
   7   2   7      106.41      110.45      5.64 o 
  -7   3   7      556.65      578.99     28.08 o 
  -6   3   7      140.71      136.43      5.57 o 
  -5   3   7       91.63      109.77      3.69 o 
  -4   3   7     1308.89     1314.10     14.49 o 
  -3   3   7      311.96      329.13      5.06 o 
  -2   3   7      621.11      665.30      6.85 o 
  -1   3   7      883.12      923.94      8.82 o 
   0   3   7      514.82      518.83      5.43 o 
   1   3   7      522.56      584.51      6.08 o 
   2   3   7       76.07       96.69      2.35 o 
   3   3   7        9.85        5.85      1.85 o 
   4   3   7        4.19        5.88      1.99 o 
   5   3   7       39.01       40.15      2.92 o 
   6   3   7       16.61       17.26      2.72 o 
   7   3   7      241.11      231.70      7.67 o 
  -7   4   7      162.76      183.25      9.19 o 
  -6   4   7      715.55      678.63     12.66 o 
  -5   4   7      288.11      280.34      5.52 o 
  -4   4   7      239.72      248.02      4.89 o 
  -3   4   7       30.29       35.84      4.11 o 
  -2   4   7      814.77      801.79      8.03 o 
  -1   4   7     1362.30     1481.02     14.89 o 
   0   4   7     1431.76     1437.03     13.21 o 
   1   4   7       29.76       35.42      1.40 o 
   2   4   7      143.98      156.37      2.76 o 
   3   4   7      293.40      282.41      4.57 o 
   4   4   7      972.49      944.55     12.34 o 
   5   4   7      907.10      880.61     12.09 o 
   6   4   7      189.49      204.27      8.55 o 
   7   4   7       37.39       37.36      4.25 o 
  -7   5   7      583.13      577.55     15.40 o 
  -6   5   7      132.89      143.23      5.08 o 
  -5   5   7      694.57      671.15      9.24 o 
  -4   5   7       35.71       35.99      2.62 o 
  -3   5   7     1087.31     1102.74     12.48 o 
  -2   5   7       76.73       63.81      2.26 o 
  -1   5   7     7248.60     7306.22     61.79 o 
   0   5   7     4593.13     4414.71     37.94 o 
   1   5   7      201.53      222.67      3.30 o 
   2   5   7     4664.07     4617.31     39.80 o 
   3   5   7      755.90      781.58      9.29 o 
   4   5   7       82.30       83.31      3.60 o 
   5   5   7       10.68       14.22      3.43 o 
   6   5   7      343.49      350.00      9.70 o 
   7   5   7       64.56       65.53      7.06 o 
  -7   6   7        0.88        0.00      4.99 o 
  -6   6   7      334.49      339.48      7.92 o 
  -5   6   7      404.34      410.64      6.99 o 
  -4   6   7      732.11      727.94      9.57 o 
  -3   6   7      807.55      864.16     10.49 o 
  -2   6   7       10.65        7.61      1.63 o 
  -1   6   7      991.64     1049.93     10.70 o 
   0   6   7        4.82        5.01      1.08 o 
   1   6   7      448.28      434.17      5.26 o 
   2   6   7      117.46      116.75      2.80 o 
   3   6   7      722.87      711.35      8.83 o 
   4   6   7      279.42      267.14      5.00 o 
   5   6   7      937.78      962.93     14.45 o 
   6   6   7       26.40       25.55      3.80 o 
  -7   7   7      169.25      162.94      9.28 o 
  -6   7   7       10.25        8.51      2.88 o 
  -5   7   7       51.88       48.72      3.37 o 
  -4   7   7        6.21        5.98      2.12 o 
  -3   7   7     2651.12     2639.84     26.91 o 
  -2   7   7      441.03      453.30      6.63 o 
  -1   7   7     1360.67     1385.82     13.38 o 
   0   7   7     1068.22     1058.12     10.64 o 
   1   7   7      186.39      202.04      4.48 o 
   2   7   7       15.33       14.37      1.55 o 
   3   7   7      765.21      767.78      9.53 o 
   4   7   7     1425.66     1426.98     15.77 o 
   5   7   7      250.56      234.28      6.95 o 
   6   7   7      299.01      319.91      8.72 o 
  -6   8   7        9.55        9.22      2.89 o 
  -5   8   7      497.27      481.95      8.76 o 
  -4   8   7       89.06       85.91      3.56 o 
  -3   8   7      214.21      216.87      4.84 o 
  -2   8   7      183.35      199.74      4.44 o 
  -1   8   7       86.96       70.03      2.32 o 
   0   8   7      132.83      130.55      2.98 o 
   1   8   7     1645.88     1721.45     16.41 o 
   2   8   7      131.45      125.26      3.13 o 
   3   8   7      323.32      312.33      5.52 o 
   4   8   7      198.89      209.22      4.69 o 
   5   8   7        0.13        0.00      2.44 o 
   6   8   7      100.90      105.29      5.72 o 
  -6   9   7       92.40       92.28      4.86 o 
  -5   9   7      146.54      137.01      6.44 o 
  -4   9   7      140.28      145.38      4.45 o 
  -3   9   7     1476.64     1486.70     16.98 o 
  -2   9   7      749.09      793.25     10.29 o 
  -1   9   7     1514.45     1474.13     16.38 o 
   0   9   7       36.06       33.27      2.00 o 
   1   9   7      100.69      108.37      2.99 o 
   2   9   7      178.10      184.66      3.81 o 
   3   9   7      759.19      770.27      9.89 o 
   4   9   7      342.18      329.53      6.81 o 
   5   9   7      484.20      453.34     10.38 o 
   6   9   7      314.51      341.65      9.52 o 
  -6  10   7       28.91       35.00      5.16 o 
  -5  10   7      104.30      106.36      4.82 o 
  -4  10   7      159.94      160.51      6.13 o 
  -3  10   7       64.94       58.67      3.08 o 
  -2  10   7      144.08      141.68      8.12 o 
  -1  10   7       83.71       85.01      3.32 o 
   0  10   7        0.23        0.65      1.71 o 
   1  10   7      402.34      400.05      5.84 o 
   2  10   7      646.59      628.46      8.62 o 
   3  10   7        9.83        9.27      2.13 o 
   4  10   7      175.04      165.13      5.29 o 
   5  10   7       18.53       25.24      4.77 o 
  -5  11   7        3.55        8.01      2.95 o 
  -4  11   7      315.32      325.65      6.73 o 
  -3  11   7      119.00      127.52      4.24 o 
  -2  11   7     1143.45     1111.02     13.71 o 
  -1  11   7     1101.84     1116.27     13.62 o 
   0  11   7      362.91      369.96      6.46 o 
   1  11   7     1455.40     1413.71     16.21 o 
   2  11   7      257.59      264.48      6.14 o 
   3  11   7        1.66        0.00      1.92 o 
   4  11   7       29.72       29.33      3.14 o 
   5  11   7      124.33      126.89      6.34 o 
  -5  12   7      267.01      258.50      7.97 o 
  -4  12   7      192.76      204.45      5.65 o 
  -3  12   7      260.32      241.78      5.76 o 
  -2  12   7      417.19      422.60     11.22 o 
  -1  12   7      363.71      369.50      6.76 o 
   0  12   7       44.56       43.34      2.84 o 
   1  12   7     1026.54     1039.41     11.74 o 
   2  12   7      369.77      348.59      7.27 o 
   3  12   7      469.90      452.31     10.20 o 
   4  12   7      544.83      565.24     10.32 o 
  -4  13   7       13.20       23.89      3.10 o 
  -3  13   7       40.37       38.22      3.76 o 
  -2  13   7        1.79        3.22      2.28 o 
  -1  13   7       44.01       35.49      2.93 o 
   0  13   7       79.27       77.90      3.65 o 
   1  13   7      103.20      109.83      3.71 o 
   2  13   7       35.27       36.92      2.94 o 
   3  13   7       16.44       34.12      5.09 o 
   4  13   7       22.86       26.93      3.35 o 
  -3  14   7        2.21        1.71      2.33 o 
  -2  14   7       23.91       20.93      2.97 o 
  -1  14   7      647.21      644.64      9.98 o 
   0  14   7      325.12      314.58      6.64 o 
   1  14   7      976.19      976.18     13.03 o 
   2  14   7      727.64      718.52     13.55 o 
   3  14   7       53.66       50.92      4.47 o 
  -2  15   7        0.79        0.58      2.84 o 
  -1  15   7       97.31      103.59      4.53 o 
   0  15   7       26.33       30.17      2.93 o 
   1  15   7       10.48        9.97      2.92 o 
   2  15   7       96.28       99.15      5.80 o 
  -7   0   8       98.23       91.09      9.67 o 
  -6   0   8     1370.61     1362.65     35.88 o 
  -5   0   8       71.87       75.62      7.49 o 
  -4   0   8      555.43      571.36     13.26 o 
  -3   0   8      535.49      610.25      9.40 o 
  -2   0   8      189.25      204.94      4.24 o 
  -1   0   8      603.43      592.91      8.39 o 
   0   0   8      574.90      639.94     11.64 o 
   1   0   8      539.67      679.95      9.60 o 
   2   0   8     3646.86     3818.29     46.53 o 
   3   0   8     1755.33     1812.49     23.41 o 
   4   0   8     2331.50     2261.64     35.60 o 
   5   0   8      256.82      264.77      8.05 o 
   6   0   8     1547.87     1523.26     26.97 o 
   7   0   8      177.09      178.21      8.13 o 
  -7   1   8     1688.60     1659.36     43.21 o 
  -6   1   8     1651.43     1660.72     30.26 o 
  -5   1   8      338.56      334.49     10.27 o 
  -4   1   8      435.05      405.88      6.04 o 
  -3   1   8     1234.70     1210.82     12.52 o 
  -2   1   8    10514.19    10505.13     87.93 o 
  -1   1   8     9911.67     9495.84     86.38 o 
   0   1   8    31455.27    27503.67    418.59 o 
   1   1   8     4055.94     3986.64     34.08 o 
   2   1   8    11808.69    11288.53     94.45 o 
   3   1   8     1103.25     1125.22     12.00 o 
   4   1   8       82.50       78.35      3.15 o 
   5   1   8        0.15        0.00      1.89 o 
   6   1   8      390.11      413.64      7.73 o 
   7   1   8       12.50       14.96      2.82 o 
  -7   2   8      126.96      117.99      7.77 o 
  -6   2   8      479.64      473.22      9.90 o 
  -5   2   8      419.80      393.58      7.47 o 
  -4   2   8       26.99       28.01      2.25 o 
  -3   2   8        4.61        3.63      1.22 o 
  -2   2   8        9.42        4.08      1.70 o 
  -1   2   8      179.70      192.91      3.43 o 
   0   2   8      672.41      670.91      7.54 o 
   1   2   8        1.88        2.82      0.89 o 
   2   2   8      655.98      639.83      6.72 o 
   3   2   8     2035.66     1995.09     19.83 o 
   4   2   8      118.75      104.41      3.70 o 
   5   2   8     1512.92     1521.57     18.46 o 
   6   2   8      470.50      453.89      8.30 o 
   7   2   8       35.47       32.36      4.04 o 
  -7   3   8      372.91      385.99     12.32 o 
  -6   3   8      205.39      198.65      6.81 o 
  -5   3   8        7.92        4.66      2.17 o 
  -4   3   8       39.54       37.38      2.49 o 
  -3   3   8     4566.93     4656.88     44.65 o 
  -2   3   8      881.16      830.21      8.35 o 
  -1   3   8     9804.18     9787.17     82.00 o 
   0   3   8     3135.35     3025.54     26.24 o 
   1   3   8     3860.00     3875.87     33.34 o 
   2   3   8      203.84      226.09      3.35 o 
   3   3   8       47.51       65.44      2.52 o 
   4   3   8     2623.94     2518.62     27.86 o 
   5   3   8       65.06       72.78      3.45 o 
   6   3   8     1180.17     1172.27     15.59 o 
   7   3   8      224.45      219.38     10.20 o 
  -7   4   8      213.32      228.50      9.86 o 
  -6   4   8      923.02      949.27     16.20 o 
  -5   4   8      518.78      532.97      7.94 o 
  -4   4   8     1091.52     1101.63     12.82 o 
  -3   4   8     2334.84     2397.92     24.19 o 
  -2   4   8       25.81       32.94      2.33 o 
  -1   4   8      615.63      633.44      7.35 o 
   0   4   8       41.31       42.19      1.51 o 
   1   4   8      869.53      881.34      8.79 o 
   2   4   8      271.78      292.83      4.26 o 
   3   4   8     2827.79     2896.16     28.18 o 
   4   4   8      721.33      671.93      9.66 o 
   5   4   8     1233.06     1267.56     16.11 o 
   6   4   8      390.54      380.95      7.46 o 
   7   4   8       49.91       41.65      4.43 o 
  -7   5   8       27.17       28.34      5.10 o 
  -6   5   8        0.58        0.18      2.87 o 
  -5   5   8       76.44       79.72      5.23 o 
  -4   5   8      248.36      240.62      5.56 o 
  -3   5   8      624.44      677.66     24.20 o 
  -2   5   8     1469.54     1551.76     16.42 o 
  -1   5   8     2208.71     2220.40     20.01 o 
   0   5   8     2239.84     2303.96     20.65 o 
   1   5   8      434.72      433.99      5.22 o 
   2   5   8      839.33      857.08      8.88 o 
   3   5   8       22.80       23.26      2.11 o 
   4   5   8       47.84       38.71      2.74 o 
   5   5   8      154.22      135.90      4.54 o 
   6   5   8      127.52      129.65      5.61 o 
  -7   6   8      216.09      240.69     10.48 o 
  -6   6   8      591.75      611.39     10.50 o 
  -5   6   8     1927.26     1939.54     21.19 o 
  -4   6   8     5753.77     5677.77     54.95 o 
  -3   6   8     3620.18     3550.78     35.09 o 
  -2   6   8     7010.27     6894.80     65.36 o 
  -1   6   8     2662.62     2754.21     24.57 o 
   0   6   8     1730.46     1726.04     16.10 o 
   1   6   8        1.45        4.80      1.25 o 
   2   6   8     1462.13     1510.35     14.46 o 
   3   6   8      796.15      839.50     10.06 o 
   4   6   8     2038.82     2055.87     26.34 o 
   5   6   8     1529.80     1515.88     18.83 o 
   6   6   8      795.06      816.12     14.69 o 
  -6   7   8       24.11       21.56      3.92 o 
  -5   7   8       42.05       32.50      2.90 o 
  -4   7   8      495.83      503.33      7.88 o 
  -3   7   8       46.63       43.82      2.78 o 
  -2   7   8     1358.86     1378.56     15.22 o 
  -1   7   8      276.25      281.12      4.22 o 
   0   7   8      386.41      415.45      5.35 o 
   1   7   8     4030.57     4044.97     35.43 o 
   2   7   8      605.04      634.62      7.39 o 
   3   7   8       66.30       64.15      3.30 o 
   4   7   8     1156.82     1142.04     14.79 o 
   5   7   8        4.26        5.31      2.94 o 
   6   7   8        0.92        0.00      3.65 o 
  -6   8   8       14.52       11.01      3.24 o 
  -5   8   8     2328.20     2328.81     27.99 o 
  -4   8   8      971.56      934.42     11.92 o 
  -3   8   8     2472.14     2418.54     25.26 o 
  -2   8   8     1466.48     1481.00     16.42 o 
  -1   8   8       18.14       18.16      1.90 o 
   0   8   8       20.02       26.67      4.88 o 
   1   8   8      825.33      838.40     10.53 o 
   2   8   8     2648.42     2634.83     24.18 o 
   3   8   8      845.62      881.12     10.84 o 
   4   8   8     1553.32     1587.82     17.55 o 
   5   8   8      411.52      397.77     10.58 o 
   6   8   8      162.61      167.00      8.70 o 
  -6   9   8       61.06       62.32      4.36 o 
  -5   9   8       39.52       40.76      3.59 o 
  -4   9   8      249.82      283.31      6.12 o 
  -3   9   8       62.94       70.95      3.26 o 
  -2   9   8      612.07      619.26      8.69 o 
  -1   9   8      323.41      337.30      5.87 o 
   0   9   8       13.89       19.46      2.32 o 
   1   9   8     1350.61     1373.27     13.81 o 
   2   9   8       25.74       27.97      2.36 o 
   3   9   8      653.04      687.04      9.21 o 
   4   9   8       22.56       18.85      2.73 o 
   5   9   8      209.80      212.63      7.17 o 
  -5  10   8      383.54      388.82      8.38 o 
  -4  10   8      482.92      509.93      8.38 o 
  -3  10   8        3.73        5.30      2.12 o 
  -2  10   8      599.40      556.76      8.23 o 
  -1  10   8     1878.91     1854.71     20.19 o 
   0  10   8      373.40      382.15      6.37 o 
   1  10   8     1884.75     1880.75     18.28 o 
   2  10   8     2776.15     2722.85     27.61 o 
   3  10   8      158.76      162.82      4.29 o 
   4  10   8     1094.71     1085.52     15.30 o 
   5  10   8       11.13       10.81      3.95 o 
  -5  11   8        5.23        3.51      3.67 o 
  -4  11   8      273.87      283.50      6.34 o 
  -3  11   8       11.48       10.78      2.76 o 
  -2  11   8      184.00      185.19      5.10 o 
  -1  11   8      835.46      810.33     10.79 o 
   0  11   8      529.79      534.54      8.07 o 
   1  11   8     1295.79     1335.56     14.00 o 
   2  11   8      967.78      971.44     12.04 o 
   3  11   8      466.80      491.71      8.75 o 
   4  11   8      448.60      431.90      9.83 o 
   5  11   8        4.38        4.01      3.82 o 
  -4  12   8      393.16      424.69      9.04 o 
  -3  12   8      324.50      345.87      7.91 o 
  -2  12   8      546.37      567.21      8.96 o 
  -1  12   8        8.84        4.66      2.28 o 
   0  12   8        6.41        5.43      2.05 o 
   1  12   8      290.56      304.51      6.92 o 
   2  12   8      478.23      457.97      8.46 o 
   3  12   8       66.38       49.18      3.93 o 
   4  12   8      402.33      398.43      9.82 o 
  -4  13   8        0.31        5.02      4.05 o 
  -3  13   8        0.81        0.00      2.58 o 
  -2  13   8      151.68      151.11      5.71 o 
  -1  13   8      667.05      666.91     11.41 o 
   0  13   8      525.93      524.41      9.77 o 
   1  13   8     1473.34     1475.48     19.64 o 
   2  13   8      895.38      905.75     13.45 o 
   3  13   8     1089.36     1090.76     23.27 o 
   4  13   8      278.37      279.69     10.81 o 
  -3  14   8      275.36      271.74      7.62 o 
  -2  14   8       84.13       84.02      4.75 o 
  -1  14   8      268.96      259.30      7.10 o 
   0  14   8      171.70      163.63      5.78 o 
   1  14   8        3.65        4.79      2.68 o 
   2  14   8       28.91       31.27      3.32 o 
   3  14   8      237.17      234.28      7.90 o 
  -2  15   8       98.72       84.15      4.98 o 
  -1  15   8       58.11       47.77      4.03 o 
   0  15   8      123.84      136.65      5.53 o 
   1  15   8       23.62       20.33      3.88 o 
  -7   1   9       39.59       31.88      5.37 o 
  -6   1   9        6.24        0.00      3.33 o 
  -5   1   9      283.81      296.46      6.51 o 
  -4   1   9      342.27      359.21      5.71 o 
  -3   1   9      187.82      196.07      3.40 o 
  -2   1   9     3639.26     3612.39     31.20 o 
  -1   1   9      384.93      372.02      4.18 o 
   0   1   9     1120.23     1091.16     11.34 o 
   1   1   9     1159.23     1228.27     11.43 o 
   2   1   9      172.52      164.26      4.00 o 
   3   1   9      395.33      392.08      5.44 o 
   4   1   9      281.60      292.38      8.76 o 
   5   1   9      240.08      247.38      5.65 o 
   6   1   9      309.47      306.44      7.14 o 
   7   1   9       79.35       79.33      4.36 o 
  -7   2   9       71.41       71.66      7.64 o 
  -6   2   9       73.99       72.99      4.86 o 
  -5   2   9      668.08      660.19     11.91 o 
  -4   2   9      432.80      441.15      6.68 o 
  -3   2   9      153.08      166.52      5.14 o 
  -2   2   9     1744.49     1757.36     15.96 o 
  -1   2   9       21.76       22.39      0.95 o 
   0   2   9       16.00       17.28      1.32 o 
   1   2   9       52.74       49.53      1.58 o 
   2   2   9     1391.28     1391.83     13.04 o 
   3   2   9       91.96       81.87      4.35 o 
   4   2   9      126.09      124.89      4.05 o 
   5   2   9       15.91       16.42      2.44 o 
   6   2   9       28.66       23.49      3.03 o 
   7   2   9        0.06        0.00      3.98 o 
  -7   3   9       61.61       48.87      6.13 o 
  -6   3   9      391.77      357.29     10.46 o 
  -5   3   9      282.42      270.00      6.46 o 
  -4   3   9      267.58      258.64      5.08 o 
  -3   3   9     1622.37     1666.03     17.53 o 
  -2   3   9     5620.40     5698.34     52.65 o 
  -1   3   9     1032.52      983.10      9.60 o 
   0   3   9     6371.33     6318.47     58.84 o 
   1   3   9       42.54       35.68      1.58 o 
   2   3   9      448.03      441.86      5.29 o 
   3   3   9      304.00      304.81      4.85 o 
   4   3   9     3139.18     3098.80     33.75 o 
   5   3   9       25.42       13.69      2.47 o 
   6   3   9      386.15      393.00      7.78 o 
   7   3   9       63.52       58.46      4.84 o 
  -7   4   9      122.06      118.69      8.42 o 
  -6   4   9        2.36        5.26      3.10 o 
  -5   4   9      582.34      578.16      8.48 o 
  -4   4   9      909.11      895.59     11.06 o 
  -3   4   9      380.94      391.28      6.31 o 
  -2   4   9      393.24      387.50      4.77 o 
  -1   4   9     1744.02     1699.93     15.58 o 
   0   4   9     2135.03     2171.21     19.42 o 
   1   4   9     3349.95     3276.36     28.64 o 
   2   4   9     7520.94     7641.37     64.76 o 
   3   4   9      114.85      117.71      3.26 o 
   4   4   9      480.89      503.27      8.11 o 
   5   4   9       69.93       63.75      3.46 o 
   6   4   9      212.52      203.29      7.47 o 
  -7   5   9      294.72      297.36     10.80 o 
  -6   5   9      830.06      797.94     14.34 o 
  -5   5   9      128.64      132.27      4.27 o 
  -4   5   9     1073.67     1058.78     12.65 o 
  -3   5   9      114.95      113.27      3.43 o 
  -2   5   9      316.73      321.30      6.67 o 
  -1   5   9      397.30      404.59      5.36 o 
   0   5   9     4591.68     4546.52     39.25 o 
   1   5   9        0.41        3.93      1.73 o 
   2   5   9     1242.72     1238.32     12.17 o 
   3   5   9       26.24       36.85      4.97 o 
   4   5   9      108.71      103.97      3.93 o 
   5   5   9      226.80      217.11      5.60 o 
   6   5   9       71.04       78.08      5.02 o 
  -6   6   9       59.81       70.51      5.00 o 
  -5   6   9        7.65        3.74      2.40 o 
  -4   6   9      741.42      739.82      9.92 o 
  -3   6   9      340.47      350.01      7.55 o 
  -2   6   9      532.98      515.71      7.21 o 
  -1   6   9     1800.50     1768.72     17.08 o 
   0   6   9      304.28      320.16      7.09 o 
   1   6   9      727.34      738.35      8.04 o 
   2   6   9     1042.61     1076.87     11.00 o 
   3   6   9       24.62       25.29      2.22 o 
   4   6   9      198.92      191.96      5.10 o 
   5   6   9      270.93      268.34      6.32 o 
   6   6   9      669.66      705.37     19.50 o 
  -6   7   9      310.22      314.94      9.00 o 
  -5   7   9        9.38        5.95      2.47 o 
  -4   7   9      512.99      513.36      7.91 o 
  -3   7   9       52.43       54.74      2.89 o 
  -2   7   9      410.31      425.18      6.55 o 
  -1   7   9        8.22       11.43      1.69 o 
   0   7   9     2385.64     2344.15     21.44 o 
   1   7   9      256.22      253.30      4.17 o 
   2   7   9      176.23      177.89      4.02 o 
   3   7   9      119.37      117.11      4.60 o 
   4   7   9      225.92      245.30      5.87 o 
   5   7   9       13.00        7.83      2.74 o 
   6   7   9      134.82      158.54      8.16 o 
  -6   8   9      156.71      163.52      6.90 o 
  -5   8   9       58.19       65.27      4.09 o 
  -4   8   9       67.14       65.11      3.47 o 
  -3   8   9       66.74       65.22      3.74 o 
  -2   8   9      301.50      324.32      5.78 o 
  -1   8   9        3.94        4.10      1.65 o 
   0   8   9      298.01      288.66      4.56 o 
   1   8   9     1282.64     1291.24     14.41 o 
   2   8   9        3.87        6.96      2.24 o 
   3   8   9     2649.80     2643.12     29.93 o 
   4   8   9      161.03      150.60      5.40 o 
   5   8   9      527.04      538.76     13.56 o 
   6   8   9      234.98      215.57     13.41 o 
  -6   9   9      313.76      326.70      9.46 o 
  -5   9   9       34.12       40.67      4.48 o 
  -4   9   9      229.79      241.50      9.82 o 
  -3   9   9        0.22        1.28      2.62 o 
  -2   9   9      116.31      112.55      4.37 o 
  -1   9   9      140.51      141.82      4.65 o 
   0   9   9       49.87       48.93      2.59 o 
   1   9   9       10.01        8.82      1.92 o 
   2   9   9      103.52       99.24      5.01 o 
   3   9   9        0.88        0.00      2.02 o 
   4   9   9        3.83        3.34      2.63 o 
   5   9   9       33.16       47.14      5.07 o 
  -5  10   9      239.94      239.89      8.16 o 
  -4  10   9      240.39      238.95      7.07 o 
  -3  10   9      335.00      323.64      7.31 o 
  -2  10   9      197.83      215.46      5.87 o 
  -1  10   9      207.81      223.88      6.78 o 
   0  10   9      297.28      296.97      6.58 o 
   1  10   9      167.83      171.73      4.29 o 
   2  10   9       19.01       19.62      2.58 o 
   3  10   9       20.59       20.12      2.66 o 
   4  10   9       95.22       91.66      7.51 o 
   5  10   9      295.27      287.35     17.16 o 
  -5  11   9      156.83      164.77      7.49 o 
  -4  11   9      160.22      167.66      6.08 o 
  -3  11   9      399.14      407.94     10.58 o 
  -2  11   9       28.56       25.95      3.16 o 
  -1  11   9      235.59      222.59      9.10 o 
   0  11   9      236.16      242.30      6.15 o 
   1  11   9      288.63      289.23      5.74 o 
   2  11   9      252.72      263.98      6.16 o 
   3  11   9      574.26      574.48     11.66 o 
   4  11   9      554.37      565.89     11.85 o 
  -4  12   9       89.31       90.98      4.90 o 
  -3  12   9      408.22      383.39      8.37 o 
  -2  12   9      347.99      353.23      7.93 o 
  -1  12   9      404.35      385.08      8.19 o 
   0  12   9       41.43       43.13      3.40 o 
   1  12   9      417.80      439.00      8.52 o 
   2  12   9       34.47       35.83      3.22 o 
   3  12   9       30.51       28.60      3.15 o 
   4  12   9       24.75       25.17      3.72 o 
  -4  13   9       98.88      120.99      7.94 o 
  -3  13   9        7.05        2.80      3.07 o 
  -2  13   9      109.39      111.37      5.67 o 
  -1  13   9      156.90      146.27      5.52 o 
   0  13   9       86.20       82.87      4.40 o 
   1  13   9      333.17      352.11      7.90 o 
   2  13   9      302.40      286.64      8.15 o 
   3  13   9      162.84      173.09      6.81 o 
  -3  14   9        2.86        4.63      4.30 o 
  -2  14   9      298.34      291.50      7.69 o 
  -1  14   9        7.32        5.36      2.88 o 
   0  14   9       19.00       11.14      4.46 o 
   1  14   9        0.12        0.00      2.99 o 
   2  14   9      246.57      227.15      6.51 o 
  -1  15   9      349.20      347.53      8.53 o 
   0  15   9       56.07       53.26      4.62 o 
   1  15   9      382.34      379.75     11.91 o 
  -7   0  10      466.27      420.21     17.16 o 
  -6   0  10       11.73       10.06      4.99 o 
  -5   0  10       62.09       71.23     10.61 o 
  -4   0  10      251.46      246.94      8.13 o 
  -3   0  10     8110.15     8115.36     97.11 o 
  -2   0  10       72.81       83.55      2.96 o 
  -1   0  10    13880.00    13842.86    163.29 o 
   0   0  10    13442.59    12652.73    183.24 o 
   1   0  10    13045.46    12863.81    152.12 o 
   2   0  10     8842.97     8653.57    103.20 o 
   3   0  10     1217.45     1218.84     20.51 o 
   4   0  10      108.82      123.67      5.60 o 
   5   0  10       21.47       20.42      3.63 o 
   6   0  10     1629.89     1563.66     27.87 o 
  -7   1  10      260.90      253.92     10.04 o 
  -6   1  10     1683.74     1669.10     21.50 o 
  -5   1  10      511.75      529.59      9.02 o 
  -4   1  10     2881.06     2918.65     33.25 o 
  -3   1  10       43.34       38.81      1.91 o 
  -2   1  10      151.65      152.37      2.69 o 
  -1   1  10       10.93       12.40      1.85 o 
   0   1  10     3304.04     3272.57     35.16 o 
   1   1  10      139.70      141.64      2.95 o 
   2   1  10     1096.66     1149.37     11.19 o 
   3   1  10      724.74      769.33     10.06 o 
   4   1  10      255.80      270.88      5.49 o 
   5   1  10      624.11      631.89      9.67 o 
   6   1  10        4.35        0.09      2.31 o 
  -7   2  10       85.17       64.89      9.05 o 
  -6   2  10       94.22       91.25      5.22 o 
  -5   2  10        7.98        6.15      2.66 o 
  -4   2  10       37.29       39.37      4.97 o 
  -3   2  10     1924.48     1915.20     19.78 o 
  -2   2  10      727.25      761.87      7.85 o 
  -1   2  10     6330.52     6331.67     59.01 o 
   0   2  10     5959.03     5935.08     55.36 o 
   1   2  10     1009.74     1032.81     11.21 o 
   2   2  10     3669.64     3703.01     32.26 o 
   3   2  10       41.06       38.48      2.35 o 
   4   2  10        1.59        0.00      1.83 o 
   5   2  10     1009.79      949.21     13.02 o 
   6   2  10     1051.22     1082.68     24.44 o 
  -7   3  10      534.75      537.82     20.90 o 
  -6   3  10     1440.64     1460.24     27.68 o 
  -5   3  10      216.13      207.18      5.98 o 
  -4   3  10     1791.79     1880.33     20.01 o 
  -3   3  10        1.38        1.11      1.67 o 
  -2   3  10      759.80      775.97      9.88 o 
  -1   3  10      711.57      728.33      9.32 o 
   0   3  10     5736.75     5600.84     52.50 o 
   1   3  10     3792.30     3811.66     40.35 o 
   2   3  10     2155.76     2173.97     21.68 o 
   3   3  10     1016.86     1038.57     13.10 o 
   4   3  10      701.88      683.46     11.70 o 
   5   3  10       39.41       46.08      3.59 o 
   6   3  10        2.63        5.71      2.81 o 
  -7   4  10       16.25        9.98      8.11 o 
  -6   4  10       13.89        4.52      4.57 o 
  -5   4  10       82.65       77.90      4.05 o 
  -4   4  10      253.33      257.39      6.17 o 
  -3   4  10      368.25      377.74      6.86 o 
  -2   4  10      993.95     1008.50     13.09 o 
  -1   4  10      770.97      763.77      8.93 o 
   0   4  10      373.35      389.28      6.84 o 
   1   4  10      314.90      320.03      4.99 o 
   2   4  10      342.40      359.99      6.17 o 
   3   4  10      953.05      975.05     12.59 o 
   4   4  10       95.71       98.93      4.50 o 
   5   4  10      544.58      495.14     12.95 o 
   6   4  10      540.81      540.39     10.85 o 
  -6   5  10     1005.01     1038.93     21.94 o 
  -5   5  10     1815.37     1943.10     23.97 o 
  -4   5  10     1519.80     1494.79     18.92 o 
  -3   5  10     1572.01     1573.31     19.45 o 
  -2   5  10      339.62      364.56      6.67 o 
  -1   5  10        2.47        1.81      1.56 o 
   0   5  10     1256.63     1249.18     13.52 o 
   1   5  10      505.78      521.43      6.93 o 
   2   5  10     5772.57     5627.28     53.18 o 
   3   5  10     1891.77     1956.16     22.63 o 
   4   5  10     1664.88     1685.87     23.28 o 
   5   5  10     1048.01     1066.87     20.36 o 
   6   5  10      112.43      120.53      5.52 o 
  -6   6  10       23.55       19.19      4.71 o 
  -5   6  10       11.35        8.47      2.90 o 
  -4   6  10      126.17      139.81      6.87 o 
  -3   6  10       61.36       62.65      3.64 o 
  -2   6  10     1252.28     1267.20     16.30 o 
  -1   6  10      922.83      962.63     11.10 o 
   0   6  10      167.06      165.77      3.68 o 
   1   6  10     2222.82     2211.48     22.49 o 
   2   6  10       62.97       58.26      2.95 o 
   3   6  10     1408.32     1429.90     17.56 o 
   4   6  10       35.75       38.92      3.35 o 
   5   6  10        9.75        9.77      2.92 o 
   6   6  10       19.75       16.13      4.30 o 
  -6   7  10      403.01      393.86     12.35 o 
  -5   7  10      995.58      972.18     14.42 o 
  -4   7  10     1012.53     1013.59     14.43 o 
  -3   7  10     1405.31     1425.94     18.31 o 
  -2   7  10     3088.83     3047.37     34.66 o 
  -1   7  10        0.04        1.11      1.91 o 
   0   7  10        3.95        3.01      1.61 o 
   1   7  10      664.64      674.38      8.72 o 
   2   7  10     1558.29     1603.59     19.26 o 
   3   7  10     1983.28     2023.12     23.63 o 
   4   7  10     3001.22     2911.54     37.49 o 
   5   7  10      802.08      863.43     14.51 o 
   6   7  10      348.14      351.89     16.22 o 
  -6   8  10        0.04        0.00      3.34 o 
  -5   8  10       87.17       82.36      4.54 o 
  -4   8  10      693.52      695.21     11.38 o 
  -3   8  10      722.53      723.72     18.64 o 
  -2   8  10     1015.07     1091.34     14.92 o 
  -1   8  10     1224.90     1192.60     15.72 o 
   0   8  10      279.12      290.31      7.35 o 
   1   8  10       42.56       37.85      2.70 o 
   2   8  10       15.22       18.16      2.35 o 
   3   8  10       11.15       16.09      3.15 o 
   4   8  10       25.94       24.19      3.30 o 
   5   8  10      137.58      125.47      7.49 o 
  -5   9  10      224.50      208.70      6.74 o 
  -4   9  10        1.19        3.00      2.67 o 
  -3   9  10       59.48       53.96      3.70 o 
  -2   9  10      103.52       96.52      4.20 o 
  -1   9  10      462.47      464.19      8.34 o 
   0   9  10       39.32       31.71      2.24 o 
   1   9  10     1478.90     1487.67     16.49 o 
   2   9  10     1051.46     1069.31     14.31 o 
   3   9  10      601.23      623.57      9.89 o 
   4   9  10     1019.32     1062.04     16.78 o 
   5   9  10        5.67        8.27      3.53 o 
  -5  10  10      375.44      371.56     12.80 o 
  -4  10  10     1557.55     1552.08     22.65 o 
  -3  10  10      651.69      641.21     10.86 o 
  -2  10  10     3305.40     3345.78     38.57 o 
  -1  10  10      933.40      949.43     13.73 o 
   0  10  10      135.40      137.03      6.01 o 
   1  10  10      567.73      568.25      8.27 o 
   2  10  10      363.19      366.21      7.21 o 
   3  10  10      132.40      126.62      5.76 o 
   4  10  10      144.57      137.82      5.76 o 
   5  10  10      311.07      271.09     14.66 o 
  -5  11  10      181.38      199.38      9.58 o 
  -4  11  10       60.46       56.30      4.04 o 
  -3  11  10      173.77      170.93      5.92 o 
  -2  11  10       25.49       29.77      3.30 o 
  -1  11  10        7.01        7.44      2.56 o 
   0  11  10       22.34       25.27      4.37 o 
   1  11  10      195.74      200.66      4.85 o 
   2  11  10       92.12       95.89      4.31 o 
   3  11  10       72.54       67.53      3.89 o 
   4  11  10      489.29      528.46     13.88 o 
  -4  12  10      438.17      444.84     11.61 o 
  -3  12  10      535.14      551.80     10.44 o 
  -2  12  10     2019.23     2008.97     25.50 o 
  -1  12  10      932.88      952.27     17.74 o 
   0  12  10     1597.36     1625.76     21.29 o 
   1  12  10      646.61      625.26     10.59 o 
   2  12  10       43.33       38.67      3.40 o 
   3  12  10      262.98      269.00      6.79 o 
   4  12  10        5.67        3.26      4.08 o 
  -3  13  10      128.70      120.31      9.59 o 
  -2  13  10      277.47      277.94      7.48 o 
  -1  13  10       56.31       60.55      5.85 o 
   0  13  10      477.86      472.30      9.31 o 
   1  13  10       43.97       43.92      4.32 o 
   2  13  10        5.89        6.05      2.77 o 
   3  13  10       72.55       80.25      6.12 o 
  -2  14  10      569.32      556.77     10.83 o 
  -1  14  10      111.28      106.85      5.18 o 
   0  14  10      412.92      394.74      8.69 o 
   1  14  10      259.33      259.64      8.35 o 
   2  14  10        0.21        0.00      2.78 o 
  -6   1  11        0.26        3.66      4.84 o 
  -5   1  11      121.98      105.07      5.22 o 
  -4   1  11        0.64        1.78      3.58 o 
  -3   1  11        0.86        0.00      2.06 o 
  -2   1  11        2.46        0.35      2.93 o 
  -1   1  11      234.29      242.98      4.91 o 
   0   1  11      496.92      481.77      7.31 o 
   1   1  11      175.20      183.91      4.50 o 
   2   1  11       21.03       20.22      2.41 o 
   3   1  11       80.44       78.13      4.62 o 
   4   1  11       14.16       24.02      3.59 o 
   5   1  11       17.31       19.35      3.75 o 
   6   1  11        0.03        3.28      3.09 o 
  -6   2  11       81.46       83.93      5.43 o 
  -5   2  11      475.08      471.28     10.12 o 
  -4   2  11        3.66        4.12      2.55 o 
  -3   2  11     1285.75     1296.43     18.33 o 
  -2   2  11       61.63       58.58      2.49 o 
  -1   2  11      782.54      793.55      9.12 o 
   0   2  11      558.63      589.77      8.44 o 
   1   2  11      446.93      430.60      6.93 o 
   2   2  11       55.87       52.17      2.89 o 
   3   2  11      312.45      318.03      6.63 o 
   4   2  11      587.51      548.49      9.90 o 
   5   2  11      243.95      227.58      8.15 o 
   6   2  11      919.62      904.85     26.83 o 
  -6   3  11      337.43      379.52     10.15 o 
  -5   3  11       98.27       91.54      9.67 o 
  -4   3  11      610.13      611.23      9.78 o 
  -3   3  11       90.17      100.50      5.04 o 
  -2   3  11       48.55       48.14      2.18 o 
  -1   3  11     1579.28     1531.99     15.97 o 
   0   3  11      456.73      432.34      6.00 o 
   1   3  11      213.22      214.68      3.96 o 
   2   3  11       79.57       84.56      2.88 o 
   3   3  11       11.60       12.66      2.43 o 
   4   3  11      380.50      382.34      8.04 o 
   5   3  11        1.27        0.00      2.58 o 
   6   3  11       16.99       16.55      5.62 o 
  -6   4  11        2.99        0.00      6.24 o 
  -5   4  11        2.55        4.27      3.20 o 
  -4   4  11      188.08      184.61      5.37 o 
  -3   4  11      108.05      108.78      5.00 o 
  -2   4  11       21.53       22.10      2.32 o 
  -1   4  11      491.94      496.89      7.31 o 
   0   4  11     2627.46     2552.57     25.29 o 
   1   4  11        3.57        1.95      1.49 o 
   2   4  11      921.70      935.62     10.78 o 
   3   4  11      128.58      128.29      3.99 o 
   4   4  11       11.87       15.43      3.42 o 
   5   4  11       53.38       63.69      4.91 o 
   6   4  11      247.75      222.22      7.24 o 
  -6   5  11      562.89      559.13     14.54 o 
  -5   5  11       29.67       30.46      3.61 o 
  -4   5  11      689.00      691.37     10.87 o 
  -3   5  11      456.35      449.05      8.10 o 
  -2   5  11       33.04       34.36      3.24 o 
  -1   5  11      445.02      441.86      6.29 o 
   0   5  11       92.99       98.62      4.06 o 
   1   5  11        1.17        1.83      1.50 o 
   2   5  11     1269.32     1310.14     16.08 o 
   3   5  11        0.45        0.00      2.00 o 
   4   5  11      247.66      271.67      6.78 o 
   5   5  11        0.74        3.37      3.10 o 
   6   5  11        1.95        7.01      3.16 o 
  -6   6  11       34.39       18.40      7.80 o 
  -5   6  11       52.12       43.09      3.87 o 
  -4   6  11      799.58      773.17     11.97 o 
  -3   6  11       99.37       95.93      5.36 o 
  -2   6  11      607.41      583.82      9.28 o 
  -1   6  11       57.89       56.07      4.09 o 
   0   6  11      390.13      420.17      6.33 o 
   1   6  11       95.71       87.30      3.04 o 
   2   6  11     1487.44     1470.20     17.90 o 
   3   6  11      791.35      795.42     11.22 o 
   4   6  11        0.09        3.25      4.30 o 
   5   6  11      146.51      140.05      5.61 o 
   6   6  11       65.28       82.05      8.73 o 
  -6   7  11      357.86      358.65     12.24 o 
  -5   7  11       90.41       97.78      4.91 o 
  -4   7  11      126.16      139.10      5.17 o 
  -3   7  11       42.55       35.60      3.10 o 
  -2   7  11      788.30      796.15     11.72 o 
  -1   7  11      386.96      386.03      8.78 o 
   0   7  11     1079.37     1083.29     12.56 o 
   1   7  11     2309.02     2271.84     23.35 o 
   2   7  11       51.36       41.68      3.78 o 
   3   7  11     1180.84     1155.84     15.07 o 
   4   7  11       29.39       35.88      3.30 o 
   5   7  11       82.48       84.78      5.13 o 
  -5   8  11       27.71       21.73      3.42 o 
  -4   8  11      206.73      201.05      6.22 o 
  -3   8  11        5.43        7.43      2.68 o 
  -2   8  11       17.26       16.97      2.66 o 
  -1   8  11       20.87       21.48      2.56 o 
   0   8  11      295.10      309.17      5.48 o 
   1   8  11      755.93      750.97      9.75 o 
   2   8  11      264.18      278.30      5.98 o 
   3   8  11       55.41       56.01      3.39 o 
   4   8  11        9.35        9.78      2.84 o 
   5   8  11        0.66        5.09      2.92 o 
  -5   9  11      295.18      313.98      9.28 o 
  -4   9  11       18.44       18.75      3.69 o 
  -3   9  11       89.01       85.86      4.49 o 
  -2   9  11      263.59      251.08      6.35 o 
  -1   9  11      295.40      293.02      6.50 o 
   0   9  11     1210.81     1212.78     16.19 o 
   1   9  11      345.08      311.53      5.79 o 
   2   9  11     1303.93     1265.25     16.49 o 
   3   9  11      235.49      240.98      5.99 o 
   4   9  11       82.49       80.02      6.14 o 
   5   9  11        1.80        0.69      4.37 o 
  -5  10  11      257.35      276.02      7.79 o 
  -4  10  11       42.87       54.46      6.63 o 
  -3  10  11      275.62      255.10      6.90 o 
  -2  10  11       91.45       87.75      4.39 o 
  -1  10  11       11.26       13.26      2.73 o 
   0  10  11      171.61      177.78      5.57 o 
   1  10  11      427.95      431.55      7.66 o 
   2  10  11      641.82      646.77     10.34 o 
   3  10  11      359.28      360.65      7.42 o 
   4  10  11      240.53      236.62      7.32 o 
  -4  11  11      322.10      331.64      8.29 o 
  -3  11  11       38.49       34.15      3.60 o 
  -2  11  11      898.37      848.38     15.71 o 
  -1  11  11       58.11       62.20      3.83 o 
   0  11  11       85.79       92.45      4.44 o 
   1  11  11      253.91      245.47      6.34 o 
   2  11  11        1.65        1.68      2.57 o 
   3  11  11        6.54        6.88      2.53 o 
   4  11  11        1.26        8.41      6.40 o 
  -4  12  11        9.77       11.09      6.71 o 
  -3  12  11        3.21        6.38      3.02 o 
  -2  12  11        8.14        9.06      3.56 o 
  -1  12  11      261.80      260.72      7.11 o 
   0  12  11       16.80       18.05      3.33 o 
   1  12  11      320.64      324.17      8.70 o 
   2  12  11      155.29      158.04      5.43 o 
   3  12  11       30.75       38.29      3.58 o 
  -3  13  11       91.75       90.36      7.27 o 
  -2  13  11      563.74      550.16     10.78 o 
  -1  13  11        6.40        7.31      2.97 o 
   0  13  11      962.47      954.32     14.64 o 
   1  13  11       42.89       49.99      4.94 o 
   2  13  11       48.97       40.58      4.42 o 
  -1  14  11      273.27      286.12      7.70 o 
   0  14  11       17.56       18.43      3.30 o 
   1  14  11      116.17      109.46      7.27 o 
  -6   0  12      524.88      530.65     21.21 o 
  -5   0  12      205.09      219.00     13.73 o 
  -4   0  12     2978.67     3133.96     74.56 o 
  -3   0  12     2845.70     2778.05     43.79 o 
  -2   0  12     1048.71     1037.15     18.64 o 
  -1   0  12     2695.39     2699.20     42.15 o 
   0   0  12     1533.04     1530.95     25.71 o 
   1   0  12       19.35       28.02     10.45 o 
   2   0  12     2578.88     2561.41     40.62 o 
   3   0  12     1602.07     1598.18     37.44 o 
   4   0  12      561.14      592.41     18.72 o 
   5   0  12      819.92      929.96     26.20 o 
   6   0  12        6.78        2.50      5.30 o 
  -6   1  12     1190.55     1268.22     26.03 o 
  -5   1  12     1167.68     1214.81     26.36 o 
  -4   1  12     2216.79     2155.33     38.05 o 
  -3   1  12     4425.30     4431.97     56.24 o 
  -2   1  12      956.42      949.47     12.33 o 
  -1   1  12     3656.82     3634.41     39.28 o 
   0   1  12       87.33       82.89      3.26 o 
   1   1  12        5.84       11.45      3.20 o 
   2   1  12      982.89      994.64     13.04 o 
   3   1  12     1145.40     1107.97     30.57 o 
   4   1  12       23.71       15.13      3.09 o 
   5   1  12      338.25      302.43      9.59 o 
   6   1  12      279.37      288.72      9.93 o 
  -6   2  12      485.09      450.31     13.63 o 
  -5   2  12       69.49       88.07      6.80 o 
  -4   2  12     1420.88     1366.01     26.36 o 
  -3   2  12      559.80      541.36     10.39 o 
  -2   2  12        5.77        8.00      1.94 o 
  -1   2  12        1.53        1.65      1.79 o 
   0   2  12     2863.71     2904.85     32.07 o 
   1   2  12      642.94      624.49      9.15 o 
   2   2  12     3794.25     3673.37     39.88 o 
   3   2  12     2726.83     2782.95     42.90 o 
   4   2  12       33.63       39.90      4.08 o 
   5   2  12      439.79      440.67     11.47 o 
   6   2  12       80.96       85.29      6.16 o 
  -6   3  12      491.44      529.42     15.08 o 
  -5   3  12     1184.38     1199.94     24.69 o 
  -4   3  12      470.67      516.36     12.59 o 
  -3   3  12     4270.36     4208.68     54.04 o 
  -2   3  12      210.25      196.41      6.31 o 
  -1   3  12      490.38      522.39      8.14 o 
   0   3  12        7.87        7.02      1.98 o 
   1   3  12      217.05      221.22      6.48 o 
   2   3  12      285.03      280.70      5.74 o 
   3   3  12      959.68     1008.47     18.64 o 
   4   3  12      610.36      607.36     13.34 o 
   5   3  12      316.95      342.76     10.29 o 
   6   3  12      520.55      533.71     15.75 o 
  -6   4  12      413.60      425.43     20.90 o 
  -5   4  12      146.89      144.04      9.05 o 
  -4   4  12      674.10      691.48     12.86 o 
  -3   4  12      367.92      344.33      8.35 o 
  -2   4  12        0.53        2.37      2.95 o 
  -1   4  12     1527.45     1535.71     18.51 o 
   0   4  12     5722.77     5705.49     60.38 o 
   1   4  12     2297.73     2208.35     28.95 o 
   2   4  12     4123.89     4159.80     51.38 o 
   3   4  12     1798.62     1704.08     28.24 o 
   4   4  12      321.92      320.25      9.15 o 
   5   4  12      335.42      343.43     10.04 o 
   6   4  12       64.23       71.64      5.84 o 
  -6   5  12        2.28        0.00      5.30 o 
  -5   5  12       46.41       42.43      7.18 o 
  -4   5  12      277.61      268.85      7.96 o 
  -3   5  12      545.07      554.29     11.12 o 
  -2   5  12      276.16      296.98      8.03 o 
  -1   5  12     1040.05     1043.64     13.60 o 
   0   5  12     1345.30     1329.68     16.53 o 
   1   5  12       10.59       12.37      2.30 o 
   2   5  12      276.02      289.11      6.96 o 
   3   5  12        9.85       15.34      3.19 o 
   4   5  12        7.75       14.06      4.21 o 
   5   5  12       99.24       98.43      6.28 o 
  -6   6  12      577.41      613.94     23.09 o 
  -5   6  12      566.06      550.56     11.90 o 
  -4   6  12      202.79      198.93      5.96 o 
  -3   6  12      190.89      203.78      5.56 o 
  -2   6  12      361.58      347.40      6.98 o 
  -1   6  12      205.37      226.25      5.50 o 
   0   6  12      803.69      812.14     11.41 o 
   1   6  12     3048.73     2995.68     33.50 o 
   2   6  12     1444.55     1474.18     21.73 o 
   3   6  12      970.87      966.57     15.18 o 
   4   6  12     1517.37     1482.32     26.03 o 
   5   6  12      118.55      144.31      7.37 o 
  -5   7  12        5.27        7.01      4.86 o 
  -4   7  12      108.51      119.84      5.09 o 
  -3   7  12       62.92       46.10      4.97 o 
  -2   7  12     1855.20     1882.52     23.07 o 
  -1   7  12      635.28      623.71     11.91 o 
   0   7  12     1458.94     1444.01     15.92 o 
   1   7  12     1772.94     1793.64     19.17 o 
   2   7  12      162.50      172.76      4.92 o 
   3   7  12       91.12       78.74      4.46 o 
   4   7  12        1.21        0.00      3.29 o 
   5   7  12       87.76       85.47      5.84 o 
  -5   8  12      550.30      551.12     10.48 o 
  -4   8  12      100.70       99.19      4.89 o 
  -3   8  12        0.09        5.48      3.92 o 
  -2   8  12      336.18      312.72      6.99 o 
  -1   8  12     1086.85     1079.85     17.48 o 
   0   8  12      223.84      222.56      5.70 o 
   1   8  12     1152.50     1180.09     13.77 o 
   2   8  12      793.24      774.34     11.40 o 
   3   8  12       16.07       20.35      2.64 o 
   4   8  12      571.43      546.09     10.80 o 
   5   8  12       14.32       10.95      5.30 o 
  -5   9  12      122.64      106.68      6.57 o 
  -4   9  12      431.19      422.35      8.85 o 
  -3   9  12      191.12      201.24      8.07 o 
  -2   9  12     2007.20     2011.27     24.96 o 
  -1   9  12      550.03      562.46      9.69 o 
   0   9  12      697.10      737.47     11.43 o 
   1   9  12      272.05      270.14      7.20 o 
   2   9  12      785.58      776.10     11.58 o 
   3   9  12        1.88        5.72      2.40 o 
   4   9  12      903.58      900.76     15.36 o 
  -4  10  12      198.14      178.71      7.96 o 
  -3  10  12       46.91       51.98      5.04 o 
  -2  10  12      303.73      303.26      7.97 o 
  -1  10  12      829.35      856.74     13.14 o 
   0  10  12       11.38       12.34      3.65 o 
   1  10  12      912.46      919.72     11.79 o 
   2  10  12       74.42       78.10      4.02 o 
   3  10  12       59.13       55.18      3.59 o 
   4  10  12       22.27       27.20      4.18 o 
  -4  11  12      435.14      462.71     14.95 o 
  -3  11  12      483.89      479.17     11.48 o 
  -2  11  12     2057.81     2056.05     25.95 o 
  -1  11  12      562.01      577.83     10.35 o 
   0  11  12      624.34      627.59     10.70 o 
   1  11  12      464.79      454.68     12.76 o 
   2  11  12      165.62      175.72      5.43 o 
   3  11  12       39.63       34.68      3.32 o 
  -3  12  12       80.15       78.47      5.62 o 
  -2  12  12       19.13       22.77      3.32 o 
  -1  12  12       81.95       77.23      5.67 o 
   0  12  12      234.89      228.56      6.56 o 
   1  12  12       24.32       17.03      3.62 o 
   2  12  12        2.44        0.35      2.58 o 
   3  12  12       35.57       36.99      3.62 o 
  -2  13  12      713.83      702.09     12.50 o 
  -1  13  12      542.60      544.28     10.43 o 
   0  13  12      463.04      471.79      9.55 o 
   1  13  12      267.46      234.87      7.78 o 
   2  13  12       14.84       16.93      3.66 o 
  -6   1  13      204.02      201.58     13.57 o 
  -5   1  13      130.27      135.68      8.38 o 
  -4   1  13       61.25       80.07      6.73 o 
  -3   1  13      274.20      248.46      6.83 o 
  -2   1  13       74.64       84.38      3.55 o 
  -1   1  13     1418.74     1389.90     16.99 o 
   0   1  13      128.06      113.54      3.96 o 
   1   1  13     1080.21     1085.09     14.06 o 
   2   1  13      111.71      104.75      7.14 o 
   3   1  13      533.24      527.84     15.13 o 
   4   1  13      222.34      243.95      8.27 o 
   5   1  13       41.53       45.51      5.15 o 
   6   1  13       31.01       23.42      4.52 o 
  -6   2  13      197.73      227.60     23.71 o 
  -5   2  13        1.03        0.14      4.79 o 
  -4   2  13     1062.49     1092.10     22.81 o 
  -3   2  13      356.71      352.46      8.40 o 
  -2   2  13      168.91      170.54      4.72 o 
  -1   2  13       14.89       14.91      2.39 o 
   0   2  13       12.76        9.49      2.31 o 
   1   2  13      453.64      439.56      7.54 o 
   2   2  13     1071.55     1060.74     21.78 o 
   3   2  13      634.26      677.28     14.23 o 
   4   2  13      130.14      129.52      6.28 o 
   5   2  13      140.06      146.12      7.15 o 
   6   2  13       13.97       26.30      4.63 o 
  -6   3  13      485.27      485.17     16.07 o 
  -5   3  13      230.25      218.90     13.10 o 
  -4   3  13       51.43       41.35      5.37 o 
  -3   3  13      468.82      471.15     20.43 o 
  -2   3  13      765.15      814.75     16.94 o 
  -1   3  13       18.53       13.01      2.26 o 
   0   3  13     1334.00     1328.89     16.54 o 
   1   3  13     1351.43     1345.06     16.76 o 
   2   3  13       21.26       26.96      3.12 o 
   3   3  13      710.57      643.12     13.90 o 
   4   3  13        7.67        4.66      3.19 o 
   5   3  13        0.65        3.20      3.41 o 
  -6   4  13       57.66       55.26     11.70 o 
  -5   4  13       37.15       29.32      9.67 o 
  -4   4  13     1595.90     1696.05     25.17 o 
  -3   4  13     1509.96     1461.00     22.00 o 
  -2   4  13     1476.93     1455.63     21.76 o 
  -1   4  13     2088.80     2119.18     24.61 o 
   0   4  13       20.97       20.32      2.88 o 
   1   4  13        7.68        7.74      3.38 o 
   2   4  13       43.68       47.19      4.10 o 
   3   4  13     1041.44     1045.25     19.52 o 
   4   4  13        0.54        0.00      3.19 o 
   5   4  13      427.76      488.72     12.68 o 
  -5   5  13      138.15      129.93      8.53 o 
  -4   5  13      143.14      127.34      6.14 o 
  -3   5  13      775.88      790.68     14.13 o 
  -2   5  13     1390.34     1393.19     24.57 o 
  -1   5  13       18.20       27.94      3.61 o 
   0   5  13      499.66      499.55      8.35 o 
   1   5  13      115.76      106.56      4.08 o 
   2   5  13      292.35      317.94      7.53 o 
   3   5  13        1.45        2.47      3.59 o 
   4   5  13      363.45      364.84     10.37 o 
   5   5  13      597.85      581.78     14.01 o 
  -5   6  13       36.21       29.71     12.32 o 
  -4   6  13     1142.37     1051.35     17.78 o 
  -3   6  13      276.39      253.69      7.91 o 
  -2   6  13       37.59       35.91      3.74 o 
  -1   6  13     1537.73     1471.87     21.96 o 
   0   6  13      791.14      783.25     11.24 o 
   1   6  13      184.63      187.64      5.12 o 
   2   6  13     1193.47     1180.61     17.78 o 
   3   6  13      355.95      386.37     11.07 o 
   4   6  13       13.39       18.81      4.08 o 
   5   6  13      140.06      149.16      7.71 o 
  -5   7  13       22.06       17.51      4.17 o 
  -4   7  13      212.75      216.69      7.63 o 
  -3   7  13      215.49      243.31      8.00 o 
  -2   7  13       40.38       36.56      6.34 o 
  -1   7  13      108.58      120.42      7.43 o 
   0   7  13       20.82       22.67      2.56 o 
   1   7  13       14.42       12.52      2.46 o 
   2   7  13      270.31      277.18      7.34 o 
   3   7  13       24.09       27.00      3.29 o 
   4   7  13      167.47      187.95      8.05 o 
   5   7  13        0.07        0.00      3.41 o 
  -5   8  13      103.00      104.03      6.17 o 
  -4   8  13      119.53      113.44      6.24 o 
  -3   8  13      181.92      158.39      7.77 o 
  -2   8  13        4.65        9.42      6.63 o 
  -1   8  13      148.36      141.71      5.88 o 
   0   8  13     2090.20     2110.59     29.88 o 
   1   8  13      103.98      101.92      4.25 o 
   2   8  13     1040.58     1000.07     16.10 o 
   3   8  13      370.14      367.90     12.08 o 
   4   8  13       12.75        3.41      3.43 o 
  -4   9  13       60.70       62.54      5.16 o 
  -3   9  13      371.71      371.71     10.05 o 
  -2   9  13       21.73       25.65      3.90 o 
  -1   9  13     1087.08     1065.30     17.85 o 
   0   9  13      258.12      266.69      7.74 o 
   1   9  13       82.95       92.74      5.02 o 
   2   9  13      271.61      288.57      7.73 o 
   3   9  13       58.38       53.76      4.26 o 
   4   9  13        1.54        1.12      4.06 o 
  -4  10  13       11.00        0.33      3.59 o 
  -3  10  13       25.25       23.37      4.09 o 
  -2  10  13       10.92        5.31      4.04 o 
  -1  10  13       15.59       17.02      3.53 o 
   0  10  13      101.28      105.36      5.51 o 
   1  10  13      124.29       98.49      6.83 o 
   2  10  13        1.65        3.42      2.96 o 
   3  10  13        0.39        0.98      2.94 o 
  -3  11  13        3.06        0.00      5.68 o 
  -2  11  13       64.22       63.64      4.95 o 
  -1  11  13      395.63      385.61     15.44 o 
   0  11  13       61.92       60.20      4.74 o 
   1  11  13      893.28      893.93     19.67 o 
   2  11  13       67.17       75.33      4.76 o 
   3  11  13       99.20      107.45      5.57 o 
  -2  12  13      214.22      220.81      6.91 o 
  -1  12  13       30.82       28.00      4.20 o 
   0  12  13       40.23       42.64      4.52 o 
   1  12  13      105.52       87.70      6.48 o 
   2  12  13        9.08        0.00      9.05 o 
  -1  13  13       85.35       86.41      9.67 o 
   0  13  13       86.77       91.55      6.95 o 
   1  13  13       37.33       32.44      7.49 o 
  -6   0  14      242.96      280.14     17.16 o 
  -5   0  14      732.72      736.54     25.89 o 
  -4   0  14     1485.11     1562.61     42.43 o 
  -3   0  14     4407.96     4266.70     99.20 o 
  -2   0  14     2182.12     2183.47     35.71 o 
  -1   0  14     1887.10     1894.97     31.67 o 
   0   0  14        9.96        6.45      3.07 o 
   1   0  14       37.18       38.50      4.39 o 
   2   0  14     1144.66     1108.02     20.70 o 
   3   0  14     1093.83     1188.88     30.26 o 
   4   0  14      785.91      736.85     22.15 o 
   5   0  14      662.94      732.80     23.40 o 
  -6   1  14       43.62       46.24      6.70 o 
  -5   1  14        1.65       19.48      5.77 o 
  -4   1  14      352.58      338.25     12.13 o 
  -3   1  14      121.46      115.42      5.30 o 
  -2   1  14      496.02      519.21      9.77 o 
  -1   1  14      109.42      107.64      4.17 o 
   0   1  14      266.17      269.93      7.16 o 
   1   1  14        6.04        3.43      2.48 o 
   2   1  14      720.60      723.07     12.33 o 
   3   1  14     1167.61     1137.91     20.95 o 
   4   1  14      318.38      319.15      9.93 o 
   5   1  14     1135.72     1189.57     22.83 o 
  -6   2  14      452.38      468.09     15.10 o 
  -5   2  14      215.81      221.32     10.26 o 
  -4   2  14     3202.35     3187.15     54.59 o 
  -3   2  14     1913.09     1952.24     27.60 o 
  -2   2  14      720.62      723.46     19.20 o 
  -1   2  14     2316.35     2263.84     27.24 o 
   0   2  14        3.13        5.88      2.93 o 
   1   2  14     1322.70     1286.29     16.35 o 
   2   2  14      741.65      727.27     12.39 o 
   3   2  14     3229.09     3313.85     50.74 o 
   4   2  14      722.39      711.80     15.44 o 
   5   2  14      794.14      826.93     17.87 o 
  -6   3  14       20.30       20.81      6.86 o 
  -5   3  14       12.94       26.09      9.67 o 
  -4   3  14      199.72      186.82      9.19 o 
  -3   3  14      449.79      461.64      9.94 o 
  -2   3  14     1163.38     1197.53     18.63 o 
  -1   3  14      501.10      512.87      8.46 o 
   0   3  14     2140.11     2153.02     25.10 o 
   1   3  14      736.58      736.82     10.89 o 
   2   3  14     1457.22     1465.41     20.97 o 
   3   3  14      108.98      111.66      6.06 o 
   4   3  14      235.06      236.28      8.49 o 
   5   3  14        1.83        0.67      8.58 o 
  -6   4  14       48.25       51.92     13.41 o 
  -5   4  14      305.53      326.05     30.88 o 
  -4   4  14      846.33      898.27     19.03 o 
  -3   4  14      965.70      950.69     16.18 o 
  -2   4  14     1754.04     1808.29     26.20 o 
  -1   4  14      351.24      367.37      7.85 o 
   0   4  14       26.61       25.35      2.81 o 
   1   4  14        0.06        0.00      2.19 o 
   2   4  14      367.93      342.73      7.96 o 
   3   4  14      823.51      826.54     22.62 o 
   4   4  14      417.35      451.05     11.91 o 
   5   4  14      601.94      633.65     15.11 o 
  -5   5  14       68.82       63.17      7.96 o 
  -4   5  14      136.16      118.09      9.52 o 
  -3   5  14      117.05      129.07      5.98 o 
  -2   5  14      905.10      880.25     15.36 o 
  -1   5  14     3270.16     3303.39     43.95 o 
   0   5  14      511.38      516.11      8.64 o 
   1   5  14     2004.01     2048.36     24.16 o 
   2   5  14     1192.63     1147.61     17.47 o 
   3   5  14      230.44      234.61      8.25 o 
   4   5  14      128.65      111.00     20.12 o 
   5   5  14       11.77       16.26      4.30 o 
  -5   6  14      173.10      162.06     11.70 o 
  -4   6  14       15.82        8.43      3.88 o 
  -3   6  14      728.64      771.46     14.63 o 
  -2   6  14      814.32      756.94     14.12 o 
  -1   6  14      819.94      816.87     17.76 o 
   0   6  14     1153.51     1146.32     15.16 o 
   1   6  14      909.63      939.47     13.15 o 
   2   6  14      343.96      342.44      8.14 o 
   3   6  14       77.05       79.05      5.29 o 
   4   6  14        1.50        4.40      3.51 o 
   5   6  14       23.24       37.44      6.55 o 
  -5   7  14      214.61      191.69      7.75 o 
  -4   7  14        5.17        0.00      3.39 o 
  -3   7  14       96.37      108.12     13.35 o 
  -2   7  14      307.45      284.35      8.28 o 
  -1   7  14     1278.11     1250.03     22.57 o 
   0   7  14      909.27      939.28     15.90 o 
   1   7  14     1964.24     1958.28     23.58 o 
   2   7  14      194.32      198.89      6.44 o 
   3   7  14      477.40      480.60     12.35 o 
   4   7  14       11.16        8.06      3.41 o 
  -4   8  14      159.46      154.46      8.01 o 
  -3   8  14        7.33        7.10      3.91 o 
  -2   8  14      855.32      822.14     15.19 o 
  -1   8  14       15.73       10.46      3.61 o 
   0   8  14      454.63      444.05     10.19 o 
   1   8  14      148.22      146.16      5.82 o 
   2   8  14       26.64       17.14      3.89 o 
   3   8  14       31.04       26.52      4.17 o 
   4   8  14      345.12      336.02     10.70 o 
  -4   9  14        3.66        3.04      6.49 o 
  -3   9  14       32.67       27.39      4.07 o 
  -2   9  14     1225.52     1247.47     26.53 o 
  -1   9  14      997.55     1012.03     17.52 o 
   0   9  14      819.99      851.42     15.15 o 
   1   9  14     1343.74     1349.90     25.96 o 
   2   9  14      190.38      187.95      6.48 o 
   3   9  14      106.35      100.55      6.40 o 
  -3  10  14       99.53       95.21      6.06 o 
  -2  10  14      116.34      101.38      5.95 o 
  -1  10  14       34.62       42.57     11.50 o 
   0  10  14        9.98        9.98      3.46 o 
   1  10  14       99.99       91.60      7.33 o 
   2  10  14      395.71      396.63      9.42 o 
   3  10  14      118.43      107.45      5.57 o 
  -3  11  14      128.26      155.51     20.43 o 
  -2  11  14       74.71       73.72      5.36 o 
  -1  11  14      139.24      128.63      6.53 o 
   0  11  14      365.84      371.64      9.73 o 
   1  11  14      607.08      626.69     24.80 o 
   2  11  14      141.23      133.00      7.93 o 
  -2  12  14      109.60      120.73     11.23 o 
  -1  12  14        0.77        2.10      4.24 o 
   0  12  14      126.92      122.73     10.47 o 
   1  12  14       18.09        8.99      4.52 o 
  -5   1  15        8.43       13.58      5.68 o 
  -4   1  15        0.15        3.74      7.18 o 
  -3   1  15       64.01       72.72     11.85 o 
  -2   1  15       10.32       11.74      3.20 o 
  -1   1  15        8.86       12.51      2.50 o 
   0   1  15      969.22      922.06     12.76 o 
   1   1  15       25.79       28.85      2.88 o 
   2   1  15      128.28      134.83      6.50 o 
   3   1  15      492.12      429.11     11.47 o 
   4   1  15        0.38        5.66      3.63 o 
   5   1  15      209.34      233.95      8.93 o 
  -5   2  15        6.51        9.94      5.24 o 
  -4   2  15       10.22        0.00      5.15 o 
  -3   2  15      209.37      237.33      7.24 o 
  -2   2  15      382.77      372.94      8.71 o 
  -1   2  15      792.27      748.60     11.01 o 
   0   2  15     1210.00     1168.64     17.21 o 
   1   2  15      420.78      417.87      7.72 o 
   2   2  15      125.03      121.96      5.25 o 
   3   2  15      996.50      974.32     19.08 o 
   4   2  15       97.36      107.75      6.50 o 
   5   2  15       38.98       43.98      4.93 o 
  -5   3  15       52.47       47.62      9.51 o 
  -4   3  15       85.98       74.53      6.89 o 
  -3   3  15       11.11       20.61      4.33 o 
  -2   3  15       21.74       20.37      3.30 o 
  -1   3  15      378.69      362.02      7.05 o 
   0   3  15      290.64      283.73      6.31 o 
   1   3  15       40.62       40.09      4.01 o 
   2   3  15      230.94      211.54      6.51 o 
   3   3  15      693.78      687.62     22.15 o 
   4   3  15      142.73      139.93      7.39 o 
   5   3  15      251.03      261.55      9.83 o 
  -5   4  15       60.19       70.94      6.97 o 
  -4   4  15       43.30       51.52      8.42 o 
  -3   4  15      355.40      349.64      9.12 o 
  -2   4  15       22.49       23.08      3.74 o 
  -1   4  15       32.75       36.79      4.41 o 
   0   4  15        2.43        2.47      2.18 o 
   1   4  15      443.76      436.43      7.95 o 
   2   4  15      126.76      124.35      5.17 o 
   3   4  15      313.06      321.17     10.76 o 
   4   4  15       71.96       68.97      8.11 o 
   5   4  15        0.04        0.00      5.30 o 
  -5   5  15      182.47      218.67     17.31 o 
  -4   5  15      134.03      108.67      5.91 o 
  -3   5  15       40.14       37.34      4.48 o 
  -2   5  15      571.43      541.03     11.48 o 
  -1   5  15      706.23      726.47     13.56 o 
   0   5  15       27.64       24.74      3.23 o 
   1   5  15     1297.55     1308.12     16.97 o 
   2   5  15       50.98       52.14      4.64 o 
   3   5  15      108.69      102.39      6.26 o 
   4   5  15        0.13        0.00      3.53 o 
  -5   6  15        0.10        0.00      5.14 o 
  -4   6  15       56.04       67.53      5.29 o 
  -3   6  15      587.48      606.87     12.69 o 
  -2   6  15       33.16       37.74      5.96 o 
  -1   6  15     1074.96     1098.48     18.15 o 
   0   6  15      179.74      176.76      5.42 o 
   1   6  15      115.94      106.53      5.03 o 
   2   6  15      139.01      137.72      5.43 o 
   3   6  15      206.47      211.03     12.32 o 
   4   6  15       11.17       18.88      4.30 o 
  -4   7  15       18.15       17.03      4.44 o 
  -3   7  15       93.93       96.99      7.79 o 
  -2   7  15       69.73       75.46      5.43 o 
  -1   7  15       21.20       17.83      3.48 o 
   0   7  15        3.50        6.05      3.34 o 
   1   7  15        5.74        8.61      3.78 o 
   2   7  15       21.97       22.60      3.24 o 
   3   7  15       13.36       10.99      3.63 o 
   4   7  15        1.87        0.00      3.53 o 
  -4   8  15      173.32      194.18      8.10 o 
  -3   8  15     1437.27     1406.03     22.86 o 
  -2   8  15      573.34      596.37     12.68 o 
  -1   8  15      968.82     1005.04     17.38 o 
   0   8  15      211.11      220.62      8.99 o 
   1   8  15      104.43      110.94      6.59 o 
   2   8  15       10.34        3.83      2.89 o 
   3   8  15      403.55      408.67     11.58 o 
  -3   9  15       89.73       97.55      7.30 o 
  -2   9  15      110.61      104.11      5.95 o 
  -1   9  15       57.07       58.88      4.85 o 
   0   9  15      173.58      197.16      7.37 o 
   1   9  15      114.06      121.92     20.43 o 
   2   9  15      140.75      139.45      9.56 o 
   3   9  15       35.52       31.29      4.68 o 
  -3  10  15      182.26      178.04      7.75 o 
  -2  10  15      272.58      257.28     12.19 o 
  -1  10  15      457.57      462.49     15.41 o 
   0  10  15      331.24      340.92      9.29 o 
   1  10  15      111.44      103.12      7.37 o 
   2  10  15       72.57       79.26      5.08 o 
  -2  11  15       64.00       49.91      8.42 o 
  -1  11  15       16.51       12.04      3.83 o 
   0  11  15       31.22       31.84      7.36 o 
   1  11  15        4.87        2.63      4.52 o 
  -5   0  16      241.56      248.32     16.85 o 
  -4   0  16      143.93      146.62     12.79 o 
  -3   0  16      967.75      988.61     30.88 o 
  -2   0  16      246.33      230.19      8.07 o 
  -1   0  16     1207.25     1183.38     22.29 o 
   0   0  16     1660.68     1647.52     28.87 o 
   1   0  16      130.58      113.58     12.95 o 
   2   0  16     2369.83     2335.03     53.03 o 
   3   0  16       88.87       76.74      7.80 o 
   4   0  16      312.50      337.54     14.66 o 
  -5   1  16       85.40       92.02      8.73 o 
  -4   1  16      508.08      459.52     20.28 o 
  -3   1  16        5.08        6.74      9.05 o 
  -2   1  16       93.48       79.12      4.81 o 
  -1   1  16      268.58      253.92      6.16 o 
   0   1  16       81.46       75.63      3.93 o 
   1   1  16      104.63       97.98      4.55 o 
   2   1  16      348.76      324.44      9.49 o 
   3   1  16      701.56      682.09     15.11 o 
   4   1  16      159.62      167.03      8.05 o 
  -5   2  16       46.86       46.92      7.33 o 
  -4   2  16       14.75       19.87      5.62 o 
  -3   2  16     1417.56     1482.91     48.51 o 
  -2   2  16      521.23      530.33     11.01 o 
  -1   2  16     4536.40     4472.22     48.97 o 
   0   2  16      796.95      819.84     12.13 o 
   1   2  16      515.86      531.30      9.12 o 
   2   2  16      919.50      901.56     17.98 o 
   3   2  16       69.90       55.22      5.06 o 
   4   2  16        6.00        7.49      3.97 o 
  -5   3  16       75.76       66.25      7.37 o 
  -4   3  16      246.94      249.60     10.84 o 
  -3   3  16      347.36      371.43     15.12 o 
  -2   3  16       80.49       79.97      5.91 o 
  -1   3  16      306.05      300.38      8.54 o 
   0   3  16      430.53      416.65      9.05 o 
   1   3  16        3.40        3.88      2.44 o 
   2   3  16      948.82      918.35     18.08 o 
   3   3  16      927.11      931.19     18.64 o 
   4   3  16      557.22      548.35     13.77 o 
  -5   4  16       20.86       21.61      6.04 o 
  -4   4  16      146.12      167.45     27.92 o 
  -3   4  16     1549.38     1532.84     24.75 o 
  -2   4  16     1042.01     1072.44     17.89 o 
  -1   4  16     1696.00     1684.64     38.54 o 
   0   4  16     1387.68     1412.12     20.57 o 
   1   4  16      844.73      805.47     12.02 o 
   2   4  16        2.11        6.00      3.37 o 
   3   4  16       29.06       22.63      4.30 o 
   4   4  16      213.40      218.03      8.93 o 
  -5   5  16      200.11      192.48     16.53 o 
  -4   5  16     1108.85     1049.42     45.70 o 
  -3   5  16      293.72      298.13     10.96 o 
  -2   5  16      676.44      671.23     18.41 o 
  -1   5  16      604.51      625.82     12.52 o 
   0   5  16      197.23      171.87      6.66 o 
   1   5  16        0.72        3.78      2.45 o 
   2   5  16       25.48       23.00      6.38 o 
   3   5  16      145.04      170.75      7.93 o 
   4   5  16      223.98      197.97      8.49 o 
  -4   6  16      118.48      116.04      6.54 o 
  -3   6  16       33.01       28.87      4.26 o 
  -2   6  16      312.26      318.83      9.19 o 
  -1   6  16      384.23      381.60      9.73 o 
   0   6  16      346.53      347.48     11.01 o 
   1   6  16      262.74      271.30      8.11 o 
   2   6  16       68.44       71.94      4.55 o 
   3   6  16       11.64       11.33      3.67 o 
   4   6  16       43.01       55.10      9.67 o 
  -4   7  16      251.36      246.45      8.68 o 
  -3   7  16      687.04      671.39     15.08 o 
  -2   7  16      741.17      739.55     14.81 o 
  -1   7  16      124.06      128.06      6.29 o 
   0   7  16      104.55       88.03      6.48 o 
   1   7  16        2.85        0.00      2.74 o 
   2   7  16       82.02       88.67      4.90 o 
   3   7  16       13.16       14.25      4.17 o 
  -3   8  16       31.11       32.75      6.47 o 
  -2   8  16      295.19      299.67      8.91 o 
  -1   8  16      195.54      188.15      7.45 o 
   0   8  16      170.03      172.56      7.14 o 
   1   8  16      644.62      616.25     33.54 o 
   2   8  16       28.39       27.70      5.38 o 
   3   8  16      168.93      157.99      7.83 o 
  -3   9  16      286.95      295.38      9.60 o 
  -2   9  16       27.23       23.66      4.53 o 
  -1   9  16      232.57      239.81      9.61 o 
   0   9  16       53.73       56.21      4.88 o 
   1   9  16     1148.96     1111.65     22.99 o 
   2   9  16      791.96      813.66     14.76 o 
  -2  10  16      118.62      106.49     10.92 o 
  -1  10  16      143.37      138.99      6.68 o 
   0  10  16      306.18      314.66     12.18 o 
   1  10  16      674.74      684.78     22.46 o 
  -5   1  17      102.97      111.40      8.59 o 
  -4   1  17        9.12        8.66      5.54 o 
  -3   1  17        2.87        6.41      5.72 o 
  -2   1  17       12.79        7.13      3.31 o 
  -1   1  17       71.69       66.89      3.84 o 
   0   1  17        9.41       12.06      2.82 o 
   1   1  17       14.92       16.53      2.80 o 
   2   1  17       57.46       57.86      4.96 o 
   3   1  17        5.47        0.30      3.59 o 
   4   1  17        3.27        2.55      3.59 o 
  -5   2  17       11.51       10.61      9.98 o 
  -4   2  17       21.48       33.93      5.91 o 
  -3   2  17      469.63      454.38     14.74 o 
  -2   2  17      663.28      638.07     12.76 o 
  -1   2  17      707.52      713.14     12.74 o 
   0   2  17     1178.93     1198.81     16.24 o 
   1   2  17      194.02      210.14      6.15 o 
   2   2  17      375.62      361.52     12.17 o 
   3   2  17        6.80        9.40      3.51 o 
   4   2  17        4.91        8.44      5.62 o 
  -4   3  17       65.34       57.95      7.96 o 
  -3   3  17      144.04      167.15     10.45 o 
  -2   3  17      134.21      132.66     12.15 o 
  -1   3  17      119.96      117.99      6.06 o 
   0   3  17      175.07      178.80      5.49 o 
   1   3  17      109.62      117.66      4.75 o 
   2   3  17      100.96      118.41      6.44 o 
   3   3  17        1.33        0.47      3.53 o 
   4   3  17       60.18       69.47      5.94 o 
  -4   4  17       31.29       36.00     19.81 o 
  -3   4  17      500.72      547.94     15.62 o 
  -2   4  17      133.53      126.83      6.40 o 
  -1   4  17      184.43      166.11      7.11 o 
   0   4  17      372.57      373.99      7.78 o 
   1   4  17        5.88        0.71      2.88 o 
   2   4  17       29.65       42.35      4.84 o 
   3   4  17       33.53       34.32      4.74 o 
  -4   5  17       56.52       46.13      6.52 o 
  -3   5  17       44.39       48.22      6.21 o 
  -2   5  17      111.01      117.00      9.34 o 
  -1   5  17      731.73      727.84     14.16 o 
   0   5  17       16.51       16.63      3.64 o 
   1   5  17      840.51      827.40     14.45 o 
   2   5  17      447.98      502.44     12.67 o 
   3   5  17       10.84       12.21      3.63 o 
  -4   6  17       61.10       34.32     11.85 o 
  -3   6  17      161.44      179.93     19.81 o 
  -2   6  17      135.70      140.96      8.07 o 
  -1   6  17       56.69       50.00      5.89 o 
   0   6  17      135.77      147.75      6.68 o 
   1   6  17       94.67       95.38      5.15 o 
   2   6  17        9.60       19.16      3.36 o 
   3   6  17      108.34      107.36      6.95 o 
  -3   7  17      179.02      171.70      7.82 o 
  -2   7  17       18.91        8.83      3.88 o 
  -1   7  17      366.71      363.26     14.23 o 
   0   7  17      148.18      150.17      9.83 o 
   1   7  17        0.29        0.00     10.14 o 
   2   7  17       54.52       61.14      4.58 o 
   3   7  17      298.57      309.78     14.04 o 
  -3   8  17      118.64      131.34     10.61 o 
  -2   8  17        0.09        0.00      5.17 o 
  -1   8  17      222.74      230.74     12.91 o 
   0   8  17      125.98      128.81      6.34 o 
   1   8  17        0.98        3.73      9.51 o 
   2   8  17       26.68       35.08      4.09 o 
  -2   9  17      385.13      362.28     12.32 o 
  -1   9  17       80.62       84.84     13.09 o 
   0   9  17       33.55       32.92      4.61 o 
   1   9  17        1.15        2.86      4.10 o 
  -4   0  18       50.20       39.93      9.05 o 
  -3   0  18       91.44       91.09     10.61 o 
  -2   0  18      487.18      515.05     21.53 o 
  -1   0  18        0.57        0.00      3.63 o 
   0   0  18     1333.88     1330.96     25.27 o 
   1   0  18        1.44        8.43      4.20 o 
   2   0  18        4.01        2.18      4.99 o 
   3   0  18        9.23        3.43      5.30 o 
  -4   1  18       44.24       34.36      6.39 o 
  -3   1  18      427.38      453.25     16.69 o 
  -2   1  18       86.20       88.86     12.17 o 
  -1   1  18     2716.19     2677.20     31.48 o 
   0   1  18     1609.65     1602.13     20.60 o 
   1   1  18     1131.64     1100.43     15.54 o 
   2   1  18     1165.66     1213.67     27.76 o 
   3   1  18       25.93       28.02      4.52 o 
  -4   2  18      341.51      334.61     17.94 o 
  -3   2  18      130.51      123.68      8.75 o 
  -2   2  18      157.51      153.78      7.20 o 
  -1   2  18      247.46      227.93      8.07 o 
   0   2  18      996.54     1017.20     14.68 o 
   1   2  18      173.12      171.97     10.02 o 
   2   2  18      389.13      426.14     11.80 o 
   3   2  18      242.36      247.80      9.23 o 
  -4   3  18       50.98       51.06     19.65 o 
  -3   3  18      788.51      826.06     35.25 o 
  -2   3  18      342.22      341.56      9.50 o 
  -1   3  18     1435.16     1494.17     23.22 o 
   0   3  18     1178.18     1122.25     15.81 o 
   1   3  18      206.61      204.33     12.72 o 
   2   3  18      522.12      548.36     14.82 o 
   3   3  18      206.61      210.96     25.11 o 
  -3   4  18      135.41      147.92     17.86 o 
  -2   4  18        4.92        0.00      3.57 o 
  -1   4  18        6.15        0.00      3.92 o 
   0   4  18      721.87      735.29     22.28 o 
   1   4  18      142.59      145.08      6.17 o 
   2   4  18     1068.25     1094.49     21.17 o 
   3   4  18      375.60      374.78     11.46 o 
  -3   5  18       70.61       59.04      5.27 o 
  -2   5  18      287.37      296.03     10.74 o 
  -1   5  18      191.99      199.19      7.74 o 
   0   5  18       63.82       54.83      4.70 o 
   1   5  18       36.64       37.13      4.93 o 
   2   5  18        0.33        0.00     12.01 o 
   3   5  18       57.03       55.22      7.49 o 
  -3   6  18      616.84      584.03     15.67 o 
  -2   6  18      282.85      275.43     12.42 o 
  -1   6  18       58.70       59.99      9.17 o 
   0   6  18       26.41       28.34      4.11 o 
   1   6  18       27.87       15.65      5.06 o 
   2   6  18      475.21      466.86     12.45 o 
  -2   7  18      226.51      229.92     10.78 o 
  -1   7  18       11.93        6.82      7.02 o 
   0   7  18        1.87        4.42      6.09 o 
   1   7  18       33.41       29.66      8.11 o 
   2   7  18       48.96       48.04      7.18 o 
  -2   8  18      118.72      104.98      7.71 o 
  -1   8  18        4.09        1.70      3.79 o 
   0   8  18        8.96        8.50      4.33 o 
   1   8  18      783.61      780.53     27.76 o 
  -3   1  19      169.08      194.44     11.24 o 
  -2   1  19       17.42       17.68      6.26 o 
  -1   1  19      423.08      443.82     11.01 o 
   0   1  19       73.13       70.55      4.29 o 
   1   1  19      197.34      198.00      7.15 o 
   2   1  19      100.76      112.94      6.84 o 
  -3   2  19        9.62        6.57      7.64 o 
  -2   2  19       47.72       44.24      4.82 o 
  -1   2  19       89.07       91.61      5.72 o 
   0   2  19       91.08       93.76      4.82 o 
   1   2  19       68.36       63.35      5.89 o 
   2   2  19       61.41       69.23      5.62 o 
  -3   3  19      208.17      216.69     25.27 o 
  -2   3  19       10.82       12.10      3.76 o 
  -1   3  19      532.39      509.50     11.83 o 
   0   3  19      651.46      672.35     11.39 o 
   1   3  19        0.20        0.00      3.13 o 
   2   3  19      562.73      554.74     14.11 o 
  -2   4  19       20.99       20.95     11.39 o 
  -1   4  19       15.15       10.80      3.97 o 
   0   4  19       30.15       34.69      4.43 o 
   1   4  19      408.19      388.84      9.58 o 
   2   4  19      205.18      202.57      8.79 o 
  -2   5  19       87.08       94.17      6.15 o 
  -1   5  19      128.05      129.03      6.56 o 
   0   5  19       60.89       56.33      4.99 o 
   1   5  19        6.64        2.47      3.46 o 
   2   5  19      226.08      227.11     12.48 o 
  -2   6  19        9.34       18.93      5.02 o 
  -1   6  19        3.72        6.11      8.71 o 
   0   6  19      157.84      152.66     17.75 o 
   1   6  19      103.77      100.44      7.64 o 
  -1   7  19      349.96      386.39     22.31 o 
   0   7  19       11.19        9.03      6.40 o 
  -2   0  20       44.59       33.69     10.29 o 
  -1   0  20      505.55      537.82     24.02 o 
   0   0  20        8.62        0.00      3.88 o 
   1   0  20      207.07      196.85     11.85 o 
   2   0  20      231.27      204.65     11.85 o 
  -2   1  20       13.19        5.77      6.04 o 
  -1   1  20       45.32       49.28      5.10 o 
   0   1  20      453.18      459.65      9.43 o 
   1   1  20       47.76       46.46      4.93 o 
   2   1  20      548.58      564.34     20.28 o 
  -2   2  20      232.96      240.88     20.28 o 
  -1   2  20      251.55      246.35      8.79 o 
   0   2  20       77.53       68.30      7.52 o 
   1   2  20      110.11      110.69      6.73 o 
  -2   3  20        6.22        0.00      3.85 o 
  -1   3  20      337.10      343.04     11.13 o 
   0   3  20      580.35      577.10     13.00 o 
   1   3  20     1057.88     1026.04     17.47 o 
  -1   4  20      133.61      141.30     18.60 o 
   0   4  20        3.38        7.58      4.98 o 
   1   4  20        0.42        0.00     16.53 o 
  -1   5  20      196.34      170.04     11.40 o 
   0   5  20      203.23      214.33     11.77 o 
                                                 
